# Supplementary material for: Genome-resolved metagenomic analysis of Great Amazon Reef System sponge-associated Latescibacterota bacteria and their potential contributions to the host sponge and reef
Source: Front Microbiomes. 2023 Aug 17;2:1206961. doi: 10.3389/frmbi.2023.1206961 (PMC12993501; doi:10.3389/frmbi.2023.1206961)
Supplement: Supplementary file 1 [file Table_1.xlsx]

## Sheet: Sequencing data
Sponge species	Sample ID	Sample Type	Sample Buffer	Sample Concentration [ng/ul]	Volume [uL]	Library Type	Library	Sequencing Coverage	Read Length	Total read bases [bp]	Total reads	GC content [%]	AT content {%]	Q20 [%]	Q30 [%]
Agelas dispar	FT14_UFRJ8	gDNA	Water	20.8	~40	Illumina - Shotgun	Illumina TruSeq DNA nano (550)	20 Gb/sample	Illumina 150bpPE	30,885,842,302	204,542,002	62090	37.91	96648	91687
Agelas chlatrodes	FT41_UFRJ15	gDNA	Water	19.3	~40	Illumina - Shotgun	Illumina TruSeq DNA nano (550)	20 Gb/sample	Illumina 150bpPE	32,416,245,422	214,677,122	61867	38.13	96097	90618
Agelas chlatrodes	FT16_UFRJ2	gDNA	Water	9.43	~40	Illumina - Shotgun	Illumina TruSeq DNA nano (550)	20 Gb/sample	Illumina 150bpPE	34,325,002,900	227,317,900	58682	41.32	95909	90390
Geodia sp.	FT48_UFRJ12	gDNA	Water	40.2	~40	Illumina - Shotgun	Illumina TruSeq DNA nano (550)	20 Gb/sample	Illumina 150bpPE	38,098,986,066	252,311,166	60582	39.42	96111	90583
Geodia neptuni	FT45_UFRJ16	gDNA	Water	8.41	~40	Illumina - Shotgun	Illumina TruSeq DNA nano (550)	20 Gb/sample	Illumina 150bpPE	26,232,080,588	173,722,388	57277	42.72	96287	90764
Geodia cf. corticostylifera	FT39_UFRJ11	gDNA	Water	21.3	~40	Illumina - Shotgun	Illumina TruSeq DNA nano (550)	20 Gb/sample	Illumina 150bpPE	28,213,965,554	186,847,454	58947	41.05	96623	91504
Total read bases = Total number of bases sequenced.
Total reads = Total number of reads. This value refers to the sum of read 1 and read 2.
Q20(%) : Ratio of bases that have phred quality score of over 20.
Q30(%) : Ratio of bases that have phred quality score of over 30.
