# Supplementary material for: Genome-resolved metagenomic analysis of Great Amazon Reef System sponge-associated Latescibacterota bacteria and their potential contributions to the host sponge and reef
Source: Front Microbiomes. 2023 Aug 17;2:1206961. doi: 10.3389/frmbi.2023.1206961 (PMC12993501; doi:10.3389/frmbi.2023.1206961)
Supplement: Supplementary file 2 [file Table_2.xlsx]

## Sheet: MAGs_summary
MAGs	Completeness	Contamination	Coverage (%)	Host
BraSponge_FT14_Acidobacteria2_145_71	84.62	3.42	2.10559	Agelas dispar
BraSponge_FT14_Actinobacteria_7_59	80.91	1.28	0.109144	Agelas dispar
BraSponge_FT14_Alphaproteobacteria_23_69	92.26	0.87	0.330845	Agelas dispar
BraSponge_FT14_Alphaproteobacteria_50_71	85.87	1.09	0.746507	Agelas dispar
BraSponge_FT14_Alphaproteobacteria_9_70	93.66	3.56	0.143003	Agelas dispar
BraSponge_FT14_Bacteria_36_69	96.13	2.93	0.574431	Agelas dispar
BraSponge_FT14_Bacteria_69_61	93.28	2.52	0.977297	Agelas dispar
BraSponge_FT14_Bacteria_81_66	83.76	3.85	1.15984	Agelas dispar
BraSponge_FT14_Bacteria2_151_60	97.74	3.3	2.127	Agelas dispar
BraSponge_FT14_Bacteria2_85_60	95.71	3.96	1.20858	Agelas dispar
BraSponge_FT14_Chloroflexi_92_56	89.09	0.91	1.30978	Agelas dispar
BraSponge_FT14_metaspades3.13_max107.002	97.58	1.31	14.3157	Agelas dispar
BraSponge_FT14_metaspades3.13_max107.007	96.58	0.85	3.09905	Agelas dispar
BraSponge_FT14_metaspades3.13_max107.020	92.41	2.97	1.65162	Agelas dispar
BraSponge_FT14_metaspades3.13_max107.022	88.24	1.68	1.53785	Agelas dispar
BraSponge_FT14_metaspades3.13_max107.024	97.69	2.97	1.49464	Agelas dispar
BraSponge_FT14_metaspades3.13_max107.032	94.06	0.99	1.13343	Agelas dispar
BraSponge_FT14_metaspades3.13_max107.038	77.86	4.43	1.0801	Agelas dispar
BraSponge_FT14_metaspades3.13_max107.053	82.29	0.76	0.746593	Agelas dispar
BraSponge_FT14_metaspades3.13_max107.054	87.68	1.68	0.850667	Agelas dispar
BraSponge_FT14_metaspades3.13_max107.056	90.91	0.45	0.569837	Agelas dispar
BraSponge_FT14_metaspades3.13_max107.062	86.99	4.43	0.399727	Agelas dispar
BraSponge_FT14_metaspades3.13_max107.072	84.03	3.74	0.332877	Agelas dispar
BraSponge_FT14_metaspades3.13_max40.004_sub	91.88	9.62	4.41029	Agelas dispar
BraSponge_FT14_metaspades3.13_max40.006	85.47	1.36	3.34068	Agelas dispar
BraSponge_FT14_metaspades3.13_max40.011_sub	82.24	4.85	2.54506	Agelas dispar
BraSponge_FT14_metaspades3.13_max40.012	98.02	2.97	2.4517	Agelas dispar
BraSponge_FT14_metaspades3.13_max40.013	90.6	1.71	2.27335	Agelas dispar
BraSponge_FT14_metaspades3.13_max40.022	97.01	1.74	1.55238	Agelas dispar
BraSponge_FT14_metaspades3.13_max40.028	88.78	0.99	1.491	Agelas dispar
BraSponge_FT14_metaspades3.13_max40.029_sub	81.52	3.3	1.54351	Agelas dispar
BraSponge_FT14_metaspades3.13_max40.034	94.96	5.14	1.22417	Agelas dispar
BraSponge_FT14_metaspades3.13_max40.035	89.83	2.41	1.13657	Agelas dispar
BraSponge_FT14_metaspades3.13_max40.041	85.47	7.69	1.04127	Agelas dispar
BraSponge_FT14_metaspades3.13_max40.044	96.7	0.36	0.896787	Agelas dispar
BraSponge_FT14_metaspades3.13_max40.048	87.25	9.25	0.921453	Agelas dispar
BraSponge_FT14_metaspades3.13_max40.054	77.29	6.95	0.914933	Agelas dispar
BraSponge_FT14_metaspades3.13_max40.055	91.75	4.46	0.85798	Agelas dispar
BraSponge_FT14_metaspades3.13_max40.060	97.44	0	0.591187	Agelas dispar
BraSponge_FT14_metaspades3.13_max40.070	94.96	4.25	0.384831	Agelas dispar
BraSponge_FT14_metaspades3.13_max40.072	94.87	1.88	0.298625	Agelas dispar
BraSponge_FT14_metaspades3.13_max40.074	90.96	1.79	0.235874	Agelas dispar
BraSponge_FT14_metaspades3.13_max40.086	88.34	0.89	0.138519	Agelas dispar
BraSponge_FT14_Proteobacteria2_221_66	79.36	6.54	3.74338	Agelas dispar
BraSponge_FT14_Rhodobacterales_24_62	91.58	1.63	0.401993	Agelas dispar
BraSponge_FT16_curated_Bacteria_10_43	87.06	1.76	0.115205	Agelas clathrodes 1
BraSponge_FT16_curated_Bacteria_103_67	91.88	1.28	1.38672	Agelas clathrodes 1
BraSponge_FT16_curated_Bacteria_11_68	93.46	4.4	0.163602	Agelas clathrodes 1
BraSponge_FT16_curated_Bacteria_15_37	89.68	0	0.178764	Agelas clathrodes 1
BraSponge_FT16_curated_Bacteria_199_72	86.32	1.25	2.38914	Agelas clathrodes 1
BraSponge_FT16_curated_Bacteria_21_61	82.05	2.14	0.356338	Agelas clathrodes 1
BraSponge_FT16_curated_Bacteria_39_61	96.64	1.3	0.47216	Agelas clathrodes 1
BraSponge_FT16_curated_Bacteria_51_69	91.03	1.71	0.650023	Agelas clathrodes 1
BraSponge_FT16_curated_Bacteria_6_62	91.25	2.61	0.0840308	Agelas clathrodes 1
BraSponge_FT16_curated_Bacteria_81_75	86.87	0.99	1.0114	Agelas clathrodes 1
BraSponge_FT16_curated_Bacteria_9_64	85.45	0	0.117153	Agelas clathrodes 1
BraSponge_FT16_curated_Bacteria_9_65	85.85	6.46	0.168775	Agelas clathrodes 1
BraSponge_FT16_curated_Bacteria2_52_56	89.74	1.28	0.695097	Agelas clathrodes 1
BraSponge_FT16_curated_Candidatus_Tectomicrobia_15_65	96.39	7.69	0.221009	Agelas clathrodes 1
BraSponge_FT16_curated_Chloroflexi2_53_57	77.68	0	0.630164	Agelas clathrodes 1
BraSponge_FT16_curated_Nitrospirae_110_57	85.55	0.91	1.2767	Agelas clathrodes 1
BraSponge_FT16_curated_Proteobacteria_45_49	91.25	5.45	0.641389	Agelas clathrodes 1
BraSponge_FT16_curated_Proteobacteria_59_65	75.9	5.93	0.757745	Agelas clathrodes 1
BraSponge_FT16_curated_Proteobacteria2_31_66	75.66	2.22	0.461607	Agelas clathrodes 1
BraSponge_FT16_curated_unclassified_9_67	83.27	4.95	0.143791	Agelas clathrodes 1
BraSponge_FT16_metaspades3.13_max107.010_sub	75.68	4.27	2.31082	Agelas clathrodes 1
BraSponge_FT16_metaspades3.13_max107.018_sub	84.31	1.34	0.178426	Agelas clathrodes 1
BraSponge_FT16_metaspades3.13_max107.099	90.37	2.97	0.571492	Agelas clathrodes 1
BraSponge_FT16_metaspades3.13_max40.015	95.75	4.44	0.696596	Agelas clathrodes 1
BraSponge_FT16_metaspades3.13_max40.020	94.72	2.97	2.18999	Agelas clathrodes 1
BraSponge_FT16_metaspades3.13_max40.033	95.8	0.84	1.23757	Agelas clathrodes 1
BraSponge_FT16_metaspades3.13_max40.086	92.73	4.18	1.97436	Agelas clathrodes 1
BraSponge_FT16_metaspades3.13_max40.088	95.94	3.13	1.71976	Agelas clathrodes 1
BraSponge_FT16_metaspades3.13_max40.095	79.98	2.64	1.04612	Agelas clathrodes 1
BraSponge_FT16_metaspades3.13_max40.104	90.74	1.29	0.315778	Agelas clathrodes 1
BraSponge_FT16_metaspades3.13_max40.126	84.96	2.68	0.415553	Agelas clathrodes 1
BraSponge_FT16_metaspades3.13_max40.128	87.2	0	0.989691	Agelas clathrodes 1
BraSponge_FT16_metaspades3.13_max40.144	78.21	0	0.0715341	Agelas clathrodes 1
BraSponge_FT16_metaspades3.13_max40.149	85.44	0	0.131587	Agelas clathrodes 1
BraSponge_FT39_curated_Actinobacteria_19_66	82.37	1.14	0.26703	Geodia cf. corticostylifera
BraSponge_FT39_curated_Bacteria_10_58	94.22	6.93	0.141209	Geodia cf. corticostylifera
BraSponge_FT39_curated_Bacteria_10_64	83.33	2.7	0.134153	Geodia cf. corticostylifera
BraSponge_FT39_curated_Bacteria_12_62	86.2	0	0.165775	Geodia cf. corticostylifera
BraSponge_FT39_curated_Bacteria_122_51	93.15	4.4	1.67932	Geodia cf. corticostylifera
BraSponge_FT39_curated_Bacteria_13_66	90.43	4.63	0.1807	Geodia cf. corticostylifera
BraSponge_FT39_curated_Bacteria_15_61	95.51	4.7	0.214819	Geodia cf. corticostylifera
BraSponge_FT39_curated_Bacteria_16_68	75.49	3.28	0.245237	Geodia cf. corticostylifera
BraSponge_FT39_curated_Bacteria_19_58	75.91	0.45	0.261911	Geodia cf. corticostylifera
BraSponge_FT39_curated_Bacteria_21_49	90.59	2.5	0.312146	Geodia cf. corticostylifera
BraSponge_FT39_curated_Bacteria_21_61	84.85	1.4	0.275193	Geodia cf. corticostylifera
BraSponge_FT39_curated_Bacteria_30_41	97.58	5.62	0.411592	Geodia cf. corticostylifera
BraSponge_FT39_curated_Bacteria_47_48	75.78	5.49	0.905485	Geodia cf. corticostylifera
BraSponge_FT39_curated_Bacteria_47_69	79.91	1.28	0.751702	Geodia cf. corticostylifera
BraSponge_FT39_curated_Bacteria_5_53	84.49	3.69	0.0657483	Geodia cf. corticostylifera
BraSponge_FT39_curated_Bacteria_5_60	80.04	6.3	0.0810799	Geodia cf. corticostylifera
BraSponge_FT39_curated_Bacteria_54_39	96.46	3.37	0.7851	Geodia cf. corticostylifera
BraSponge_FT39_curated_Bacteria_7_46	82.86	1.68	0.0984196	Geodia cf. corticostylifera
BraSponge_FT39_curated_Bacteria_7_63	86.45	3.48	0.105421	Geodia cf. corticostylifera
BraSponge_FT39_curated_Bacteria_8_67	92.59	8.97	0.134306	Geodia cf. corticostylifera
BraSponge_FT39_curated_Bacteria_9_57	93.24	2.48	0.118453	Geodia cf. corticostylifera
BraSponge_FT39_curated_Bacteria2_12_70	83.45	5.49	0.261136	Geodia cf. corticostylifera
BraSponge_FT39_curated_Bacteroidetes2_28_58	94.9	1.13	0.372617	Geodia cf. corticostylifera
BraSponge_FT39_curated_Candidatus_Dadabacteria_106_51	95.75	1.68	1.37455	Geodia cf. corticostylifera
BraSponge_FT39_curated_ecological_metagenomes_35_62	84.82	0	0.486869	Geodia cf. corticostylifera
BraSponge_FT39_curated_Nitrosopumilus2_5_33	82.8	2.91	0.0705339	Geodia cf. corticostylifera
BraSponge_FT39_curated_Proteobacteria_17_58	87.79	2.97	0.235808	Geodia cf. corticostylifera
BraSponge_FT39_curated_Proteobacteria_28_51	80.3	2.47	0.375813	Geodia cf. corticostylifera
BraSponge_FT39_curated_Proteobacteria_41_66	82.72	2.76	0.565345	Geodia cf. corticostylifera
BraSponge_FT39_curated_Proteobacteria2_21_66	78.05	5.25	0.295726	Geodia cf. corticostylifera
BraSponge_FT39_curated_Rhodobacterales_26_60	91.11	3.4	0.34445	Geodia cf. corticostylifera
BraSponge_FT39_curated_Thaumarchaeota_172_60	97.57	0	2.27728	Geodia cf. corticostylifera
BraSponge_FT39_Thaumarchaeota_34_63	95.63	0	0.468905	Geodia cf. corticostylifera
BraSponge_FT41_curated_Acidobacteria_225_73	75.58	3.42	2.40284	Agelas clathrodes 2
BraSponge_FT41_curated_Actinobacteria_173_67	85.47	1.36	1.84438	Agelas clathrodes 2
BraSponge_FT41_curated_Actinobacteria_76_69	75.99	0.85	0.824042	Agelas clathrodes 2
BraSponge_FT41_curated_Actinobacteria_9_59	90.6	1.28	0.104021	Agelas clathrodes 2
BraSponge_FT41_curated_Alphaproteobacteria_12_71	90.49	1.3	0.175529	Agelas clathrodes 2
BraSponge_FT41_curated_Alphaproteobacteria_17_69	84.74	3.48	0.234081	Agelas clathrodes 2
BraSponge_FT41_curated_Alphaproteobacteria_72_70	83.91	0.02	0.79651	Agelas clathrodes 2
BraSponge_FT41_curated_Bacteria_101_68	87.73	3.73	1.12697	Agelas clathrodes 2
BraSponge_FT41_curated_Bacteria_109_70	80.8	4.53	1.21865	Agelas clathrodes 2
BraSponge_FT41_curated_Bacteria_118_59	94.12	1.68	1.33794	Agelas clathrodes 2
BraSponge_FT41_curated_Bacteria_15_47	79.29	1.79	0.188804	Agelas clathrodes 2
BraSponge_FT41_curated_Bacteria_36_72	90.6	3.59	0.52835	Agelas clathrodes 2
BraSponge_FT41_curated_Bacteria_56_67	79.03	4.17	0.90745	Agelas clathrodes 2
BraSponge_FT41_curated_Bacteria_66_72	94.72	0.99	0.787067	Agelas clathrodes 2
BraSponge_FT41_curated_Bacteria_68_68	83.65	1.87	0.7689	Agelas clathrodes 2
BraSponge_FT41_curated_Bacteria_7_42	79.04	1.25	0.0746769	Agelas clathrodes 2
BraSponge_FT41_curated_Bacteria_77_65	90.38	0.85	0.873703	Agelas clathrodes 2
BraSponge_FT41_curated_Bacteria_80_57	89.56	1.4	0.942609	Agelas clathrodes 2
BraSponge_FT41_curated_Bacteria_84_60	95.71	0.99	0.891175	Agelas clathrodes 2
BraSponge_FT41_curated_Bacteria_9_61	92.39	2.52	0.103032	Agelas clathrodes 2
BraSponge_FT41_curated_Bacteria_94_71	92.31	2.56	1.14035	Agelas clathrodes 2
BraSponge_FT41_curated_Bacteria_95_62	85.81	1.05	1.14004	Agelas clathrodes 2
BraSponge_FT41_curated_Bacteria_977_54	92.7	1.12	10.247	Agelas clathrodes 2
BraSponge_FT41_curated_Bacteria2_97_61	97.74	6.59	1.03419	Agelas clathrodes 2
BraSponge_FT41_curated_Chloroflexi_12_56	91.52	0.91	0.127594	Agelas clathrodes 2
BraSponge_FT41_curated_Chloroflexi_55_56	87.19	0	0.613954	Agelas clathrodes 2
BraSponge_FT41_curated_Gammaproteobacteria_13_51	84.41	1.46	0.199779	Agelas clathrodes 2
BraSponge_FT41_curated_Gammaproteobacteria_141_62	87.98	2.54	1.53594	Agelas clathrodes 2
BraSponge_FT41_curated_Nitrospirae_90_56	97.37	0.91	0.993184	Agelas clathrodes 2
BraSponge_FT41_curated_Proteobacteria_19_67	95.46	2.57	0.244829	Agelas clathrodes 2
BraSponge_FT41_curated_Proteobacteria_31_65	78.14	6.35	0.519235	Agelas clathrodes 2
BraSponge_FT41_curated_Proteobacteria_8_37	85.27	1.56	0.0966629	Agelas clathrodes 2
BraSponge_FT41_curated_Thaumarchaeota_304_71	76.72	0	3.33125	Agelas clathrodes 2
BraSponge_FT41_curated_Thaumarchaeota_94_68	87.4	0	1.16491	Agelas clathrodes 2
BraSponge_FT41_curated_unclassified_12_54	77.25	1.79	0.151318	Agelas clathrodes 2
BraSponge_FT41_curated_unclassified_452_66	80.75	0	5.0412	Agelas clathrodes 2
BraSponge_FT41_curated_unclassified2_6_49	77.8	1.87	0.0774101	Agelas clathrodes 2
BraSponge_FT45_curated_Actinobacteria_155_68	94.59	2.23	2.07669	Geodia neptuni
BraSponge_FT45_curated_Bacteria_10_60	85.81	3.47	0.138897	Geodia neptuni
BraSponge_FT45_curated_Bacteria_11_69	95.6	6.59	0.153215	Geodia neptuni
BraSponge_FT45_curated_Bacteria_12_69	80.13	0.85	0.168607	Geodia neptuni
BraSponge_FT45_curated_Bacteria_13_68	75.23	2.97	0.183569	Geodia neptuni
BraSponge_FT45_curated_Bacteria_15_66	85.81	6.93	0.200894	Geodia neptuni
BraSponge_FT45_curated_Bacteria_16_51	96.54	4.4	0.303389	Geodia neptuni
BraSponge_FT45_curated_Bacteria_19_61	75.72	5.87	0.261022	Geodia neptuni
BraSponge_FT45_curated_Bacteria_19_64	88.18	1.77	0.248156	Geodia neptuni
BraSponge_FT45_curated_Bacteria_24_58	81.85	4.65	0.314064	Geodia neptuni
BraSponge_FT45_curated_Bacteria_60_58	76.35	6.78	0.748521	Geodia neptuni
BraSponge_FT45_curated_Bacteria_66_62	85.03	0.43	0.918343	Geodia neptuni
BraSponge_FT45_curated_Bacteria_7_60	94.72	0	0.097245	Geodia neptuni
BraSponge_FT45_curated_Bacteria_8_58	85.31	1.98	0.0983988	Geodia neptuni
BraSponge_FT45_curated_Bacteria_9_64	77.89	6.7	0.141758	Geodia neptuni
BraSponge_FT45_curated_Gammaproteobacteria_17_58	83.85	6.07	0.22453	Geodia neptuni
BraSponge_FT45_curated_Gammaproteobacteria_36_58	88.01	6.09	0.453447	Geodia neptuni
BraSponge_FT45_curated_Proteobacteria_19_52	83.52	0.57	0.247791	Geodia neptuni
BraSponge_FT45_curated_Proteobacteria_37_51	79.68	0.97	0.46344	Geodia neptuni
BraSponge_FT45_curated_Proteobacteria_8_56	85.56	0.61	0.102216	Geodia neptuni
BraSponge_FT45_curated_Rhodobacterales_9_61	91.73	6.79	0.115253	Geodia neptuni
BraSponge_FT45_curated_Thaumarchaeota_183_63	94.66	0.49	2.41855	Geodia neptuni
BraSponge_FT45_curated_Thaumarchaeota_8_60	94.44	0.97	0.11687	Geodia neptuni
BraSponge_FT45_curated_Thaumarchaeota_9_45	88.19	0	0.123888	Geodia neptuni
BraSponge_FT45_curated_unclassified_13_65	90.15	1.98	0.190277	Geodia neptuni
BraSponge_FT48_curated_Actinobacteria_253_68	79.63	2.99	2.38132	Geodia sp.
BraSponge_FT48_curated_Alphaproteobacteria_40_69	76.1	6.51	0.44262	Geodia sp.
BraSponge_FT48_curated_Alphaproteobacteria_60_68	85.55	5.76	0.605724	Geodia sp.
BraSponge_FT48_curated_Bacteria_107_60	90.91	0.91	0.958859	Geodia sp.
BraSponge_FT48_curated_Bacteria_11_71	78.55	0	0.121909	Geodia sp.
BraSponge_FT48_curated_Bacteria_17_63	91.36	4.85	0.176341	Geodia sp.
BraSponge_FT48_curated_Bacteria_18_41	91.05	3.37	0.201236	Geodia sp.
BraSponge_FT48_curated_Bacteria_19_54	83.9	3.38	0.17845	Geodia sp.
BraSponge_FT48_curated_Bacteria_199_69	79.81	2.92	2.0136	Geodia sp.
BraSponge_FT48_curated_Bacteria_25_43	92.14	7.69	0.277374	Geodia sp.
BraSponge_FT48_curated_Bacteria_26_69	80.22	1.65	0.260368	Geodia sp.
BraSponge_FT48_curated_Bacteria_29_67	93.73	0	0.300366	Geodia sp.
BraSponge_FT48_curated_Bacteria_35_60	77.47	0	0.330499	Geodia sp.
BraSponge_FT48_curated_Bacteria_43_71	91.91	1.6	0.422388	Geodia sp.
BraSponge_FT48_curated_Bacteria_57_60	84.55	4.4	0.514027	Geodia sp.
BraSponge_FT48_curated_Bacteria_6_64	76.26	4.31	0.0657142	Geodia sp.
BraSponge_FT48_curated_Bacteria_62_64	87.76	4.2	0.580538	Geodia sp.
BraSponge_FT48_curated_Bacteria_85_69	88.89	1.28	0.849838	Geodia sp.
BraSponge_FT48_curated_Bacteria2_17_60	89.74	3.42	0.156415	Geodia sp.
BraSponge_FT48_curated_Gammaproteobacteria_61_57	84.19	7.98	0.664381	Geodia sp.
BraSponge_FT48_curated_Nitrospirae_174_58	78.16	0.96	1.66199	Geodia sp.
BraSponge_FT48_curated_Proteobacteria_12_51	84.24	2.18	0.113529	Geodia sp.
BraSponge_FT48_curated_Proteobacteria_25_55	84.52	3.44	0.231649	Geodia sp.
BraSponge_FT48_curated_Proteobacteria_39_49	79.95	1.9	0.408962	Geodia sp.
BraSponge_FT48_curated_Proteobacteria_6_63	89.08	2.24	0.0708272	Geodia sp.
BraSponge_FT48_curated_Proteobacteria_75_49	76.44	3.51	0.948957	Geodia sp.
BraSponge_FT48_curated_Rhodobacterales_11_61	90.56	3.55	0.113763	Geodia sp.
BraSponge_FT48_curated_Rhodobacterales_14_61	78.42	4.73	0.138049	Geodia sp.
BraSponge_FT48_curated_Rhodobacterales_9_59	80.14	3.43	0.0865782	Geodia sp.
BraSponge_FT48_curated_Thaumarchaeota_33_63	89.81	0	0.384854	Geodia sp.
BraSponge_FT48_curated_unclassified_19_60	83.82	9.69	0.345074	Geodia sp.

## Sheet: A. dispar
MAGs	Completeness	Contamination	Coverage (%)
BraSponge_FT14_Acidobacteria2_145_71	84.62	3.42	2.10559
BraSponge_FT14_Actinobacteria_7_59	80.91	1.28	0.109144
BraSponge_FT14_Alphaproteobacteria_23_69	92.26	0.87	0.330845
BraSponge_FT14_Alphaproteobacteria_50_71	85.87	1.09	0.746507
BraSponge_FT14_Alphaproteobacteria_9_70	93.66	3.56	0.143003
BraSponge_FT14_Bacteria_36_69	96.13	2.93	0.574431
BraSponge_FT14_Bacteria_69_61	93.28	2.52	0.977297
BraSponge_FT14_Bacteria_81_66	83.76	3.85	1.15984
BraSponge_FT14_Bacteria2_151_60	97.74	3.3	2.127
BraSponge_FT14_Bacteria2_85_60	95.71	3.96	1.20858
BraSponge_FT14_Chloroflexi_92_56	89.09	0.91	1.30978
BraSponge_FT14_metaspades3.13_max107.002	97.58	1.31	14.3157
BraSponge_FT14_metaspades3.13_max107.007	96.58	0.85	3.09905
BraSponge_FT14_metaspades3.13_max107.020	92.41	2.97	1.65162
BraSponge_FT14_metaspades3.13_max107.022	88.24	1.68	1.53785
BraSponge_FT14_metaspades3.13_max107.024	97.69	2.97	1.49464
BraSponge_FT14_metaspades3.13_max107.032	94.06	0.99	1.13343
BraSponge_FT14_metaspades3.13_max107.038	77.86	4.43	1.0801
BraSponge_FT14_metaspades3.13_max107.053	82.29	0.76	0.746593
BraSponge_FT14_metaspades3.13_max107.054	87.68	1.68	0.850667
BraSponge_FT14_metaspades3.13_max107.056	90.91	0.45	0.569837
BraSponge_FT14_metaspades3.13_max107.062	86.99	4.43	0.399727
BraSponge_FT14_metaspades3.13_max107.072	84.03	3.74	0.332877
BraSponge_FT14_metaspades3.13_max40.004_sub	91.88	9.62	4.41029
BraSponge_FT14_metaspades3.13_max40.006	85.47	1.36	3.34068
BraSponge_FT14_metaspades3.13_max40.011_sub	82.24	4.85	2.54506
BraSponge_FT14_metaspades3.13_max40.012	98.02	2.97	2.4517
BraSponge_FT14_metaspades3.13_max40.013	90.6	1.71	2.27335
BraSponge_FT14_metaspades3.13_max40.022	97.01	1.74	1.55238
BraSponge_FT14_metaspades3.13_max40.028	88.78	0.99	1.491
BraSponge_FT14_metaspades3.13_max40.029_sub	81.52	3.3	1.54351
BraSponge_FT14_metaspades3.13_max40.034	94.96	5.14	1.22417
BraSponge_FT14_metaspades3.13_max40.035	89.83	2.41	1.13657
BraSponge_FT14_metaspades3.13_max40.041	85.47	7.69	1.04127
BraSponge_FT14_metaspades3.13_max40.044	96.7	0.36	0.896787
BraSponge_FT14_metaspades3.13_max40.048	87.25	9.25	0.921453
BraSponge_FT14_metaspades3.13_max40.054	77.29	6.95	0.914933
BraSponge_FT14_metaspades3.13_max40.055	91.75	4.46	0.85798
BraSponge_FT14_metaspades3.13_max40.060	97.44	0	0.591187
BraSponge_FT14_metaspades3.13_max40.070	94.96	4.25	0.384831
BraSponge_FT14_metaspades3.13_max40.072	94.87	1.88	0.298625
BraSponge_FT14_metaspades3.13_max40.074	90.96	1.79	0.235874
BraSponge_FT14_metaspades3.13_max40.086	88.34	0.89	0.138519
BraSponge_FT14_Proteobacteria2_221_66	79.36	6.54	3.74338
BraSponge_FT14_Rhodobacterales_24_62	91.58	1.63	0.401993
Total coverage	-	-	70.3997
Latescibacterota MAGs

## Sheet: A. chlatrodes 1
MAGs	Completeness	Contamination	Coverage (%)
BraSponge_FT16_curated_Bacteria_10_43	87.06	1.76	0.115205
BraSponge_FT16_curated_Bacteria_103_67	91.88	1.28	1.38672
BraSponge_FT16_curated_Bacteria_11_68	93.46	4.4	0.163602
BraSponge_FT16_curated_Bacteria_15_37	89.68	0	0.178764
BraSponge_FT16_curated_Bacteria_199_72	86.32	1.25	2.38914
BraSponge_FT16_curated_Bacteria_21_61	82.05	2.14	0.356338
BraSponge_FT16_curated_Bacteria_39_61	96.64	1.3	0.47216
BraSponge_FT16_curated_Bacteria_51_69	91.03	1.71	0.650023
BraSponge_FT16_curated_Bacteria_6_62	91.25	2.61	0.0840308
BraSponge_FT16_curated_Bacteria_81_75	86.87	0.99	1.0114
BraSponge_FT16_curated_Bacteria_9_64	85.45	0	0.117153
BraSponge_FT16_curated_Bacteria_9_65	85.85	6.46	0.168775
BraSponge_FT16_curated_Bacteria2_52_56	89.74	1.28	0.695097
BraSponge_FT16_curated_Candidatus_Tectomicrobia_15_65	96.39	7.69	0.221009
BraSponge_FT16_curated_Chloroflexi2_53_57	77.68	0	0.630164
BraSponge_FT16_curated_Nitrospirae_110_57	85.55	0.91	1.2767
BraSponge_FT16_curated_Proteobacteria_45_49	91.25	5.45	0.641389
BraSponge_FT16_curated_Proteobacteria_59_65	75.9	5.93	0.757745
BraSponge_FT16_curated_Proteobacteria2_31_66	75.66	2.22	0.461607
BraSponge_FT16_curated_unclassified_9_67	83.27	4.95	0.143791
BraSponge_FT16_metaspades3.13_max107.010_sub	75.68	4.27	2.31082
BraSponge_FT16_metaspades3.13_max107.018_sub	84.31	1.34	0.178426
BraSponge_FT16_metaspades3.13_max107.099	90.37	2.97	0.571492
BraSponge_FT16_metaspades3.13_max40.015	95.75	4.44	0.696596
BraSponge_FT16_metaspades3.13_max40.020	94.72	2.97	2.18999
BraSponge_FT16_metaspades3.13_max40.033	95.8	0.84	1.23757
BraSponge_FT16_metaspades3.13_max40.086	92.73	4.18	1.97436
BraSponge_FT16_metaspades3.13_max40.088	95.94	3.13	1.71976
BraSponge_FT16_metaspades3.13_max40.095	79.98	2.64	1.04612
BraSponge_FT16_metaspades3.13_max40.104	90.74	1.29	0.315778
BraSponge_FT16_metaspades3.13_max40.126	84.96	2.68	0.415553
BraSponge_FT16_metaspades3.13_max40.128	87.2	0	0.989691
BraSponge_FT16_metaspades3.13_max40.144	78.21	0	0.0715341
BraSponge_FT16_metaspades3.13_max40.149	85.44	0	0.131587
Total coverage	-	-	25.7701
Latescibacterota MAGs

## Sheet: G. corticostylifera
MAGs	Completeness	Contamination	Coverage (%)
BraSponge_FT39_curated_Actinobacteria_19_66	82.37	1.14	0.26703
BraSponge_FT39_curated_Bacteria_10_58	94.22	6.93	0.141209
BraSponge_FT39_curated_Bacteria_10_64	83.33	2.7	0.134153
BraSponge_FT39_curated_Bacteria_12_62	86.2	0	0.165775
BraSponge_FT39_curated_Bacteria_122_51	93.15	4.4	1.67932
BraSponge_FT39_curated_Bacteria_13_66	90.43	4.63	0.1807
BraSponge_FT39_curated_Bacteria_15_61	95.51	4.7	0.214819
BraSponge_FT39_curated_Bacteria_16_68	75.49	3.28	0.245237
BraSponge_FT39_curated_Bacteria_19_58	75.91	0.45	0.261911
BraSponge_FT39_curated_Bacteria_21_49	90.59	2.5	0.312146
BraSponge_FT39_curated_Bacteria_21_61	84.85	1.4	0.275193
BraSponge_FT39_curated_Bacteria_30_41	97.58	5.62	0.411592
BraSponge_FT39_curated_Bacteria_47_48	75.78	5.49	0.905485
BraSponge_FT39_curated_Bacteria_47_69	79.91	1.28	0.751702
BraSponge_FT39_curated_Bacteria_5_53	84.49	3.69	0.0657483
BraSponge_FT39_curated_Bacteria_5_60	80.04	6.3	0.0810799
BraSponge_FT39_curated_Bacteria_54_39	96.46	3.37	0.7851
BraSponge_FT39_curated_Bacteria_7_46	82.86	1.68	0.0984196
BraSponge_FT39_curated_Bacteria_7_63	86.45	3.48	0.105421
BraSponge_FT39_curated_Bacteria_8_67	92.59	8.97	0.134306
BraSponge_FT39_curated_Bacteria_9_57	93.24	2.48	0.118453
BraSponge_FT39_curated_Bacteria2_12_70	83.45	5.49	0.261136
BraSponge_FT39_curated_Bacteroidetes2_28_58	94.9	1.13	0.372617
BraSponge_FT39_curated_Candidatus_Dadabacteria_106_51	95.75	1.68	1.37455
BraSponge_FT39_curated_ecological_metagenomes_35_62	84.82	0	0.486869
BraSponge_FT39_curated_Nitrosopumilus2_5_33	82.8	2.91	0.0705339
BraSponge_FT39_curated_Proteobacteria_17_58	87.79	2.97	0.235808
BraSponge_FT39_curated_Proteobacteria_28_51	80.3	2.47	0.375813
BraSponge_FT39_curated_Proteobacteria_41_66	82.72	2.76	0.565345
BraSponge_FT39_curated_Proteobacteria2_21_66	78.05	5.25	0.295726
BraSponge_FT39_curated_Rhodobacterales_26_60	91.11	3.4	0.34445
BraSponge_FT39_curated_Thaumarchaeota_172_60	97.57	0	2.27728
BraSponge_FT39_Thaumarchaeota_34_63	95.63	0	0.468905
Total coverage	-	-	14.4638
Latescibacterota MAGs

## Sheet: A. chlatrodes 2
MAGs	Completeness	Contamination	Coverage (%)
BraSponge_FT41_curated_Acidobacteria_225_73	75.58	3.42	2.40284
BraSponge_FT41_curated_Actinobacteria_173_67	85.47	1.36	1.84438
BraSponge_FT41_curated_Actinobacteria_76_69	75.99	0.85	0.824042
BraSponge_FT41_curated_Actinobacteria_9_59	90.6	1.28	0.104021
BraSponge_FT41_curated_Alphaproteobacteria_12_71	90.49	1.3	0.175529
BraSponge_FT41_curated_Alphaproteobacteria_17_69	84.74	3.48	0.234081
BraSponge_FT41_curated_Alphaproteobacteria_72_70	83.91	0.02	0.79651
BraSponge_FT41_curated_Bacteria_101_68	87.73	3.73	1.12697
BraSponge_FT41_curated_Bacteria_109_70	80.8	4.53	1.21865
BraSponge_FT41_curated_Bacteria_118_59	94.12	1.68	1.33794
BraSponge_FT41_curated_Bacteria_15_47	79.29	1.79	0.188804
BraSponge_FT41_curated_Bacteria_36_72	90.6	3.59	0.52835
BraSponge_FT41_curated_Bacteria_56_67	79.03	4.17	0.90745
BraSponge_FT41_curated_Bacteria_66_72	94.72	0.99	0.787067
BraSponge_FT41_curated_Bacteria_68_68	83.65	1.87	0.7689
BraSponge_FT41_curated_Bacteria_7_42	79.04	1.25	0.0746769
BraSponge_FT41_curated_Bacteria_77_65	90.38	0.85	0.873703
BraSponge_FT41_curated_Bacteria_80_57	89.56	1.4	0.942609
BraSponge_FT41_curated_Bacteria_84_60	95.71	0.99	0.891175
BraSponge_FT41_curated_Bacteria_9_61	92.39	2.52	0.103032
BraSponge_FT41_curated_Bacteria_94_71	92.31	2.56	1.14035
BraSponge_FT41_curated_Bacteria_95_62	85.81	1.05	1.14004
BraSponge_FT41_curated_Bacteria_977_54	92.7	1.12	10.247
BraSponge_FT41_curated_Bacteria2_97_61	97.74	6.59	1.03419
BraSponge_FT41_curated_Chloroflexi_12_56	91.52	0.91	0.127594
BraSponge_FT41_curated_Chloroflexi_55_56	87.19	0	0.613954
BraSponge_FT41_curated_Gammaproteobacteria_13_51	84.41	1.46	0.199779
BraSponge_FT41_curated_Gammaproteobacteria_141_62	87.98	2.54	1.53594
BraSponge_FT41_curated_Nitrospirae_90_56	97.37	0.91	0.993184
BraSponge_FT41_curated_Proteobacteria_19_67	95.46	2.57	0.244829
BraSponge_FT41_curated_Proteobacteria_31_65	78.14	6.35	0.519235
BraSponge_FT41_curated_Proteobacteria_8_37	85.27	1.56	0.0966629
BraSponge_FT41_curated_Thaumarchaeota_304_71	76.72	0	3.33125
BraSponge_FT41_curated_Thaumarchaeota_94_68	87.4	0	1.16491
BraSponge_FT41_curated_unclassified_12_54	77.25	1.79	0.151318
BraSponge_FT41_curated_unclassified_452_66	80.75	0	5.0412
BraSponge_FT41_curated_unclassified2_6_49	77.8	1.87	0.0774101
Total coverage	-	-	43.7896
Latescibacterota MAGs

## Sheet: G. neptuni
MAGs	Completeness	Contamination	Coverage (%)
BraSponge_FT45_curated_Actinobacteria_155_68	94.59	2.23	2.07669
BraSponge_FT45_curated_Bacteria_10_60	85.81	3.47	0.138897
BraSponge_FT45_curated_Bacteria_11_69	95.6	6.59	0.153215
BraSponge_FT45_curated_Bacteria_12_69	80.13	0.85	0.168607
BraSponge_FT45_curated_Bacteria_13_68	75.23	2.97	0.183569
BraSponge_FT45_curated_Bacteria_15_66	85.81	6.93	0.200894
BraSponge_FT45_curated_Bacteria_16_51	96.54	4.4	0.303389
BraSponge_FT45_curated_Bacteria_19_61	75.72	5.87	0.261022
BraSponge_FT45_curated_Bacteria_19_64	88.18	1.77	0.248156
BraSponge_FT45_curated_Bacteria_24_58	81.85	4.65	0.314064
BraSponge_FT45_curated_Bacteria_60_58	76.35	6.78	0.748521
BraSponge_FT45_curated_Bacteria_66_62	85.03	0.43	0.918343
BraSponge_FT45_curated_Bacteria_7_60	94.72	0	0.097245
BraSponge_FT45_curated_Bacteria_8_58	85.31	1.98	0.0983988
BraSponge_FT45_curated_Bacteria_9_64	77.89	6.7	0.141758
BraSponge_FT45_curated_Gammaproteobacteria_17_58	83.85	6.07	0.22453
BraSponge_FT45_curated_Gammaproteobacteria_36_58	88.01	6.09	0.453447
BraSponge_FT45_curated_Proteobacteria_19_52	83.52	0.57	0.247791
BraSponge_FT45_curated_Proteobacteria_37_51	79.68	0.97	0.46344
BraSponge_FT45_curated_Proteobacteria_8_56	85.56	0.61	0.102216
BraSponge_FT45_curated_Rhodobacterales_9_61	91.73	6.79	0.115253
BraSponge_FT45_curated_Thaumarchaeota_183_63	94.66	0.49	2.41855
BraSponge_FT45_curated_Thaumarchaeota_8_60	94.44	0.97	0.11687
BraSponge_FT45_curated_Thaumarchaeota_9_45	88.19	0	0.123888
BraSponge_FT45_curated_unclassified_13_65	90.15	1.98	0.190277
Total coverage	-	-	10.509
Latescibacterota MAGs

## Sheet: Geodia sp.
MAGs	Completeness	Contamination	Coverage (%)
BraSponge_FT48_curated_Actinobacteria_253_68	79.63	2.99	2.38132
BraSponge_FT48_curated_Alphaproteobacteria_40_69	76.1	6.51	0.44262
BraSponge_FT48_curated_Alphaproteobacteria_60_68	85.55	5.76	0.605724
BraSponge_FT48_curated_Bacteria_107_60	90.91	0.91	0.958859
BraSponge_FT48_curated_Bacteria_11_71	78.55	0	0.121909
BraSponge_FT48_curated_Bacteria_17_63	91.36	4.85	0.176341
BraSponge_FT48_curated_Bacteria_18_41	91.05	3.37	0.201236
BraSponge_FT48_curated_Bacteria_19_54	83.9	3.38	0.17845
BraSponge_FT48_curated_Bacteria_199_69	79.81	2.92	2.0136
BraSponge_FT48_curated_Bacteria_25_43	92.14	7.69	0.277374
BraSponge_FT48_curated_Bacteria_26_69	80.22	1.65	0.260368
BraSponge_FT48_curated_Bacteria_29_67	93.73	0	0.300366
BraSponge_FT48_curated_Bacteria_35_60	77.47	0	0.330499
BraSponge_FT48_curated_Bacteria_43_71	91.91	1.6	0.422388
BraSponge_FT48_curated_Bacteria_57_60	84.55	4.4	0.514027
BraSponge_FT48_curated_Bacteria_6_64	76.26	4.31	0.0657142
BraSponge_FT48_curated_Bacteria_62_64	87.76	4.2	0.580538
BraSponge_FT48_curated_Bacteria_85_69	88.89	1.28	0.849838
BraSponge_FT48_curated_Bacteria2_17_60	89.74	3.42	0.156415
BraSponge_FT48_curated_Gammaproteobacteria_61_57	84.19	7.98	0.664381
BraSponge_FT48_curated_Nitrospirae_174_58	78.16	0.96	1.66199
BraSponge_FT48_curated_Proteobacteria_12_51	84.24	2.18	0.113529
BraSponge_FT48_curated_Proteobacteria_25_55	84.52	3.44	0.231649
BraSponge_FT48_curated_Proteobacteria_39_49	79.95	1.9	0.408962
BraSponge_FT48_curated_Proteobacteria_6_63	89.08	2.24	0.0708272
BraSponge_FT48_curated_Proteobacteria_75_49	76.44	3.51	0.948957
BraSponge_FT48_curated_Rhodobacterales_11_61	90.56	3.55	0.113763
BraSponge_FT48_curated_Rhodobacterales_14_61	78.42	4.73	0.138049
BraSponge_FT48_curated_Rhodobacterales_9_59	80.14	3.43	0.0865782
BraSponge_FT48_curated_Thaumarchaeota_33_63	89.81	0	0.384854
BraSponge_FT48_curated_unclassified_19_60	83.82	9.69	0.345074
Total coverage	-	-	16.0062
Latescibacterota MAGs
