# Supplementary material for: Genome-resolved metagenomic analysis of Great Amazon Reef System sponge-associated Latescibacterota bacteria and their potential contributions to the host sponge and reef
Source: Front Microbiomes. 2023 Aug 17;2:1206961. doi: 10.3389/frmbi.2023.1206961 (PMC12993501; doi:10.3389/frmbi.2023.1206961)
Supplement: Supplementary file 3 [file Table_3.xlsx]

## Sheet: Searched enzymes
The following enzymes were searched in annotated MAGs
Enzyme	EC Number
Alcohol Dehydrogenase	EC1.1.1.2
Glycerol Dehydrogenase	EC1.1.1.6
Cholesterol Oxidase	EC1.1.3.6
Bilirubin Oxidase	EC1.3.3.5
D-Amino-Acid Oxidase	EC1.4.3.3
Laccase	EC1.10.3.2
Peroxidase	EC1.11.1.-
Catalase	EC1.11.1.6
Hydrogenase	EC1.12.-.-
Lipoxygenase	EC1.13.11.-
Dioxygenase	EC1.13.12.-
Monooxygenase	EC1.14.13.-
Tyrosinase	EC1.14.18.1
Nitrogenase	EC1.18.6.1
Lipase	EC3.1.1.-
Esterase	EC3.1.1.-
Phospholipase	EC3.1.1.32
Cutinase	EC3.1.1.74
Phytase	EC3.1.3.-
Alkaline Phosphatase	EC3.1.3.1
Sulfatase	EC3.1.6.-
Lisozima	EC3.2.1.17
Epoxide Hydrolase	EC3.3.2.9
Serine Peptidase	EC3.4.21.-
Aminopeptidase	EC3.4.11.-
Chymotrypsin	EC3.4.21.1
Trypsin	EC3.4.21.4
Oryzin	EC3.4.21.63
Subtilisin	EC3.4.21.62
Cysteine Protease	EC3.4.22.-
Papain	EC3.4.22.2
Renin	EC3.4.23.15
Collagenase	EC3.4.24.7
Thermolysin	EC3.4.24.27
Serralysin	EC3.4.24.40
Plasmin	EC3.4.21.73
Amidohydrolase	EC3.5.1.-
Asparaginase	EC3.5.1.1
Glutaminase	EC3.5.1.2
Amidase	EC3.5.1.4
Beta-lactamase	EC3.5.2.6
Nitrilase	EC3.5.5.1
Dehalogenase	EC3.8.1.-
Rubisco	EC4.1.1.39
Nitrile Hydratase	EC4.2.1.84
Alginate Lyase	EC4.2.2.-
Pectate Lyase	EC4.2.2.2
Ammonia-Lyase	EC4.3.1.-
Phosphopentose Epimerase	EC5.1.3.1
Cellobiose Epimerase	EC5.1.3.11
