# Supplementary material for: Genome-resolved metagenomic analysis of Great Amazon Reef System sponge-associated Latescibacterota bacteria and their potential contributions to the host sponge and reef
Source: Front Microbiomes. 2023 Aug 17;2:1206961. doi: 10.3389/frmbi.2023.1206961 (PMC12993501; doi:10.3389/frmbi.2023.1206961)
Supplement: Supplementary file 5 [file Table_5.xlsx]

## Sheet: Energy
Database	Pathway	Enzyme	Gene	Latescibacteria FT14_2_151_60	Latescibacteria FT14_40_044	Latescibacteria FT16_39_61	Latescibacteria FT39_12_62	Latescibacteria FT39_21_61	Latescibacteria FT39_27_60	Latescibacteria FT41_80_57	Latescibacteria FT41_2_97_61	Latescibacteria FT48_57_60	Latescibacteria FT48_77_51
KEGG	Glycolysis	Glucokinase	gck	P	P	P	P	P	P	P	P	P	P
		Glucose-6-phosphate isomerase	gpi	P	P	P	P	A	A	P	P	P	A
		6-phosphofructokinase	pfk	P	P	P	A	P	A	P	P	P	A
		Fructose-bisphosphate aldolase	aldo	P	P	P	P	P	P	P	P	P	P
		Triosephosphate isomerase	tpi	P	P	P	P	A	P	P	P	P	A
		Glyceraldehyde-3-phosphate dehydrogenase	gapdh	P	P	P	P	P	P	P	P	P	A
		Phosphoglycerate kinase	pgk	P	P	P	P	A	P	P	P	P	A
		Phosphoglycerate mutase	pgm	P	P	P	P	P	P	P	P	P	P
		Enolase	eno	P	P	P	P	A	P	P	P	P	P
		Pyruvate, orthophosphate dikinase	ppdk	P	P	P	P	P	P	A	P	P	P
	Pyruvate Oxidation	Piruvate dehydrogenase	pdha	P	P	P	P	P	P	A	P	P	P
		Dihydrolipoamide dehydrogenase	dld	P	P	P	P	P	P	P	P	P	P
		Dihydrolipoamide S-acetyltransferase	dlat	P	P	P	P	P	P	P	P	P	P
	TCA Cycle	Citrate synthase	CS	P	P	P	P	A	P	P	P	P	P
		Aconitate hydratase	aco	P	P	P	P	P	A	P	P	A	P
		Isocitrate dehydrogenase	idh	P	P	P	P	P	A	A	P	A	A
		2-oxoglutarate dehydrogenase	ogdh	P	P	P	A	A	A	P	P	A	P
		Dihydrolipoyllysine-residue succinyltransferase	dlst	P	P	P	A	A	A	P	A	A	P
		Dihydrolipoamide dehydrogenase	dld	P	P	P	A	A	A	P	P	A	P
		2-oxoglutarate oxidoreductase	korA	P	P	P	P	P	P	P	P	P	P
		Succinyl-CoA synthetase	sucCD	P	P	P	P	P	P	P	P	P	P
		Fumarate reductase	frdA	P	P	P	P	P	P	P	P	P	P
		Fumarate hydratase	fumA	P	P	P	P	P	P	P	P	P	A
		Malate dehydrogenase	mdh	P	P	P	P	P	P	P	P	P	P
	Gluconeogenesis	Phosphoenolpyruvate carboxykinase	pck	A	P	A	A	P	P	A	A	P	A
		Enolase	eno	P	P	P	P	A	P	P	P	P	P
		Phosphoglycerate mutase	pgm	P	P	P	P	P	P	P	P	P	P
		Phosphoglycerate kinase	pgk	P	P	P	P	A	P	P	P	P	A
		Glyceraldehyde-3-phosphate dehydrogenase	gap	P	P	P	P	P	P	P	P	P	A
		Triosephosphate isomerase	tpi	P	P	P	P	A	P	P	P	P	A
		Fructose-bisphosphate aldolase	fba	P	P	P	P	P	P	P	P	P	P
		Fructose-1,6-bisphosphatase	fbp	P	A	A	A	A	A	A	P	A	A
	Glycogenesis	UTP--glucose-1-phosphate uridylyltransferase	ugp2	P	P	P	P	P	P	P	P	P	P
		Glucose-1-phosphate adenylyltransferase	glgC	P	P	P	A	A	A	P	P	A	P
		1,4-alpha-glucan branching enzyme	gbe	P	P	P	A	A	A	P	P	A	A
	Oxidative Phosphorylation	Cytochrome C oxidase	cyoE; coxABCD; COX10,COX15	P	P	P	P	P	P	P	P	P	P
		Fumarate redutase	frdABCD	P	P	P	P	P	P	P	P	P	P
		F-Type ATPase	atpf1ABGDE; atpfF0ABC	P	P	P	P	P	P	A	P	A	P
		NADH:quinone oxidoreductase	cuoABCDFGHIJKLMN	P	P	P	P	P	P	P	P	P	P
		NADH dehydrogenase	NDUFV2	A	A	A	P	P	A	A	A	A	A
	Pentose Phosphate	Glucose-6-phosphate isomerase	gpi	P	P	P	P	A	A	P	P	P	A
		Glucose-6-phosphate dehydrogenase	azf	P	P	P	A	P	P	P	P	P	P
		6-phosphogluconolactonase	pgls	P	P	P	A	A	P	P	P	P	P
		6-phosphogluconate dehydrogenase	pgd	P	A	P	A	A	A	A	P	A	A
		Ribose 5-phosphate isomerase	rpi	P	P	P	P	A	P	P	P	P	P
		Rtibulose-phosphate 3-epimerase	rpe	P	P	P	P	A	P	P	P	P	P
		Transketolase	tkt	P	A	P	A	P	A	A	P	A	A
		Transaldolase	tal	P	P	P	P	P	A	P	P	P	P
Metacyc	Glycolysis	Glucokinase	gck	P	P	P	A	A	P	P	P	P	P
		Glucose-6-phosphate isomerase	pgi	P	P	P	A	A	A	P	P	P	A
		6-phosphofructokinase	pfkB	A	P	A	A	A	A	A	A	A	P
		Fructose-bisphosphate aldolase	fbaB	P	P	P	A	A	P	P	P	P	P
		Triosephosphate isomerase	tpiA	P	A	P	A	A	P	A	P	A	A
		Glyceraldehyde-3-phosphate dehydrogenase	gap	P	P	P	A	A	P	P	P	P	A
		Phosphoglycerate kinase	pgk	P	P	P	A	A	P	P	P	P	A
		Phosphoglycerate mutase	apgM	P	P	P	A	A	A	P	P	A	P
		Enolase	eno	P	P	P	A	A	P	P	P	P	P
		Piruvate-phosphate dikinase	ppdk	A	A	A	A	A	A	A	A	A	A
	Pyruvate Oxidation	Piruvate dehydrogenase	pdhA	P	P	P	P	P	P	P	P	P	P
		Dihydrolipoamide dehydrogenase	pdhD	P	P	P	P	P	P	P	P	P	P
		Dihydrolipoamide acetyltransferase	pdhC	P	P	P	P	P	P	P	P	P	P
	TCA Cycle	Citrate synthase	gltA	P	P	P	A	A	A	P	P	A	P
		Aconitate hydratase	acnA	P	P	P	A	A	A	P	P	A	P
		Isocitrate dehydrogenase	icd	P	P	P	A	A	A	A	P	A	P
		2-oxoglutarate dehydrogenase	sucA	P	P	P	A	A	A	P	P	A	P
		Dihydrolipoyllysine-residue succinyltransferase	sucB	P	P	P	A	A	A	P	P	A	P
		Dihydrolipoamide dehydrogenase	pdhD	P	P	P	A	A	A	A	P	A	P
		2-oxoglutarate oxidoreductase	korA	P	P	P	A	A	A	A	P	A	P
		Succinyl-CoA synthetase	sucCD	P	P	P	A	A	A	P	P	A	P
		Fumarate reductase	frdB	P	P	P	A	A	A	A	P	A	P
		Fumarate hydratase	fumA	P	P	P	A	A	A	P	P	A	A
		Malate dehydrogenase	mdh	P	P	P	A	A	A	P	P	A	P
	Gluconeogenesis	Malate dehydrogenase	mdh	P	P	P	A	A	A	A	P	A	A
		Phosphoenolpyruvate carboxykinase	pckA	A	P	A	A	A	A	A	A	A	A
		Enolase	eno	P	P	P	A	A	A	A	P	A	A
		2,3-bisphosphoglycerate-independent phosphoglycerate mutase	gpml	P	P	P	A	A	A	A	P	A	A
		Phosphoglycerate kinase	pgk	P	P	P	A	A	A	A	P	A	A
		Glyceraldehyde-3-phosphate dehydrogenase	gap	P	P	P	A	A	A	A	P	A	A
		Triosephosphate isomerase	tpi	P	A	P	A	A	A	A	P	A	A
		Fructose-bisphosphate aldolase	fbaB	P	P	P	A	A	A	A	P	A	A
		Fructose-1,6-bisphosphatase	fbp	P	A	P	A	A	A	A	P	A	A
		Glucose-6-phosphate isomerase	pgi	P	P	P	A	A	A	A	P	A	A
	Oxidative Phosphorylation	Fumarate reductase	frdAB	P	A	A	A	P	P	A	P	P	A
		Quinone oxidoreductase	qorA	P	A	A	A	P	P	A	P	P	A
		NADH-quinone oxidoreductase	nuoBCFHIJKLM	A	A	A	A	P	P	A	P	P	A
		Cytochrome B/C1	fbcH	P	A	A	A	A	A	A	P	A	A
		Menaquinol-cytochrome C reductase	qcrB	A	A	A	A	P	P	A	A	P	A
		Cytochrome C oxidase	caaA; ctaECD; coxNM	P	A	A	A	P	P	A	P	P	A
	Acetoin	Acetolactate synthase	ilvBGH; alsS	A	P	A	A	A	P	P	A	A	P
		Diacetyl reductase	budC	A	P	A	A	A	P	P	A	A	P
	Ethanol	Pyruvate:ferredoxin oxidoreductase	por	A	A	A	P	P	P	A	A	P	A
		Alcohol dehydrogenase	adh	A	A	A	P	P	P	A	A	P	A
	Lactate	L-lactate dehydrogenase	ldh	P	A	P	A	P	P	P	P	A	A
	Anaerobic Respiration (Sulfate)	Sulfate adenylyltransferase	sat	A	P	A	A	A	A	P	A	A	A
		Sulfite reductase	dsvC	A	P	A	A	A	A	P	A	A	A
	2-Oxoglutarate Decarboxylation	Dihydrolipoyllysine succinyltransferase	sucB	P	P	P	A	A	A	P	P	A	P
		2-oxoglutarate dehydrogenase	sucA	P	P	P	A	A	A	P	P	A	P
		Dihydrolipoyl dehydrogenase	lpdA	P	P	P	P	P	A	P	P	P	P
	2-Oxoisovalerate Decarboxylation	2-oxoisovalerate dehydrogenase	bfmBAB	P	P	P	P	P	A	P	P	P	A
		Dihydrolipoyl dehydrogenase	lpdA	P	P	P	P	P	A	P	P	P	P
	Pentose Phosphate	Glucose-6-phosphate dehydrogenase	azf	A	A	A	A	A	A	A	A	A	A
		6-phosphogluconolactonase	pgl	P	A	P	A	A	A	A	P	A	A
		6-phosphogluconate dehydrogenase	gnd	P	A	P	A	A	A	A	P	A	A
		Ribose 5-phosphate isomerase	rpi	P	P	P	P	A	A	A	P	P	P
		Rtibulose-phosphate 3-epimerase	rpe	P	P	P	P	A	A	A	P	P	P
		Transketolase	tkt	A	A	A	A	A	A	A	A	A	A
		Transaldolase	tal	P	P	P	P	A	A	A	P	P	P
	Carbon Monoxide Oxidation	Carbon monoxide dehydrogenase	coxSML; cutSM	P	P	P	P	P	P	P	P	P	P
	Formate Oxidation	Formate dehydrogenase	fdhF	P	P	P	P	P	P	P	P	P	P
	Hydrogen Oxidation	Hydrogenase	DHSS	A	P	A	A	A	A	A	A	A	A
	Hydrogen Production	Formate dehydrogenase	fdhF	P	P	P	P	P	P	P	P	P	P
	Glucose metabolism
	Oxidative Phosphorylation
	Fermentation
	Anaerobic processes
	Pentose phosphate pathway
	C1 compound metabolism
	Other

## Sheet: Carbon Source
Database	Pathway	Enzyme	Gene	Latescibacteria FT14_2_151_60	Latescibacteria FT14_40_044	Latescibacteria FT16_39_61	Latescibacteria FT39_12_62	Latescibacteria FT39_21_61	Latescibacteria FT39_27_60	Latescibacteria FT41_80_57	Latescibacteria FT41_2_97_61	Latescibacteria FT48_57_60	Latescibacteria FT48_77_51
Metacyc	Carbon Monoxide Oxidation	Carbon monoxide dehydrogenase small chain	cutS; coxS	P	P	P	P	P	P	P	P	P	P
		Carbon monoxide dehydrogenase medium chain	cutM; coxM	P	P	P	P	P	P	P	P	P	P
		Carbon monoxide dehydrogenase large chain	cutL; coxL	P	A	P	A	P	A	A	P	A	A
	Formate Assimilation	Formate-tetrahydrofolate ligase	fhs	P	P	P	P	P	P	A	P	P	A
	Formate Oxidation	Formate dehydrogenase	fdhF	P	P	P	P	P	P	P	P	P	P
	Formaldehyde Oxidation	S-(hydroxymethyl) glutathione dehydrogenase	frmA	A	P	A	A	A	A	P	A	A	P
		S-(hydroxymethyl) mycothiol dehydrogenase	mscR	A	A	P	A	A	A	A	A	A	A
	Glucose	Glucokinase	glk; glcK	P	P	P	A	A	P	P	P	P	P
		Glucose-6-phosphate isomerase	pgi	P	P	P	A	A	A	P	P	P	A
		Phosphofructokinase	pfkB	A	P	A	A	A	A	A	A	A	P
		Fructose-biphosphate aldolase	fbaB; fda	P	P	P	A	A	P	P	P	A	P
		Triosephosphate isomerase	tpiA	P	A	P	A	A	P	A	P	P	A
		Glyceraldehyde-3-phosphate dehydrogenase	gap	P	P	P	A	A	P	P	P	P	A
		Phosphoglycerate kinase	pgk	P	P	P	A	A	P	P	P	P	A
		2,3-biphosphoglycerate-independent phosphoglycerate mutase	apgM; gpmI	P	P	P	A	A	A	P	P	A	P
		Enolase	eno	P	P	P	A	A	P	P	P	P	P
	Deoxy-D-Glucose	Hexitol phosphatase B	hxpB	P	A	A	A	A	A	A	P	A	A
	Acetoin	Acetoin:2,6-dichlorophenolindophenol oxidoreductase	acoA	P	P	P	P	P	A	P	P	P	A
	Galactose	Aldose 1-epimerase	mro	P	P	P	A	A	A	P	A	A	A
		Galactokinase	galK	P	P	P	P	A	A	P	P	P	A
		UDP-glucose 4-epimerase	galE	P	A	P	P	A	A	A	P	P	A
		Phosphomannomutase/phosphoglucomutase	algC	P	P	P	P	A	A	P	P	P	A
	Sucrose	Beta fructosidase	bfrA	P	A	P	P	A	A	A	P	A	A
		Fructokinase	scrK	P	A	P	A	A	A	A	P	A	A
		Glucokinase	glk	P	A	P	P	A	A	A	P	A	A
		Glucose-6-phosphate isomerase	pgi	P	A	P	P	A	A	A	P	A	A
	Xylose	Xylose isomerase	xylA	P	P	P	A	A	A	P	P	A	P
		Xylulose kinase	xylB	P	A	P	A	A	P	A	P	P	P
	Acetate	Acetyl-CoA synthase	acsA	P	P	P	P	P	P	P	P	P	P
	Citrate	Citrate lyase	citE	A	A	A	A	P	A	A	A	P	P
	Glutarate	Glutarate 2-hydroxylase	glaH	A	P	A	A	A	A	P	A	A	A
	Butanoate	2-oxoisovalerate dehydrogenase	bfmBAB	A	A	A	A	A	A	A	A	P	A
		Propionyl-CoA carboxylase	pccB	A	A	A	A	A	A	A	A	P	A
		Methylmalonyl-CoA mutase	scpA	A	A	A	A	A	A	A	A	P	A
	Propanoate	Long-chain-fatty-acid-CoA ligase	lcfB	A	A	A	A	P	A	A	P	A	A
		2-methylcitrate synthase	prpC	P	P	P	A	A	A	A	P	A	P
		2-methylcitrate dehydratse	prpD	P	P	P	A	P	A	A	P	A	P
		2-methylisocitrate lyase	prpB	P	P	P	A	P	A	A	P	A	P
	Propanoyl-CoA	Propionyl-CoA carboxylase	pccB	A	A	A	A	A	A	A	A	P	A
		Methylmalonyl-CoA mutase	scpA	A	A	A	A	A	A	A	A	P	A
	Glycolate	Glyoxylate carboligase	gcl	A	A	A	A	A	A	A	A	A	P
		D-glycerate 2-kinase	ttuD	A	A	A	A	A	A	A	A	A	P
	D-Erythronate	D-erythronate 4-phosphate dehydrogenase	pdxA2	A	A	A	P	A	A	A	A	A	P
	D-Fructuronate	Mannonate dehydratse	uxuA	P	P	P	P	P	P	P	P	P	P
		2-dehydro-3-deoxyglucokinase	kdgK	A	P	A	P	P	A	A	A	A	P
		KHG/KDPG aldolase	eda; kdgA	P	P	P	P	P	A	P	P	A	P
	D-Galacturonate	Uronate dehydrogenase	udh	P	P	P	P	P	P	P	P	P	P
		D-galactarolactone cycloisomerase	gci	P	P	P	P	P	P	P	P	P	P
		5-dehydro-4-deoxyglucarate dehydratase	ycbC	P	A	P	P	P	P	A	P	P	P
		Altronate oxidoreductase	uxaB	A	A	A	A	A	P	A	A	P	A
	D-Galactarate	Galactarate dehydratase	garD	P	P	P	A	A	P	P	P	P	A
		5-keto-4-deoxy-D-glucarate aldolase	garL	P	P	P	P	P	P	P	P	P	P
		2-hydroxy-3-oxoproprionate reducatase	glxR; garR	P	P	P	P	P	P	P	P	P	A
		D-glycerate 2-kinase	ttuD	P	P	P	P	P	P	A	P	P	P
	D-Galactonate	D-galactonate dehydratase	dgoD	P	P	P	P	P	P	P	P	P	P
	D-Gluconate	Thermoresistant gluconokinase	gntK	P	A	P	A	A	A	A	P	A	A
	D-Glucuronate	Uronate dehydrogenase	udh	P	P	P	P	P	P	P	P	P	P
		D-galactarolactone cycloisomerase	gci	P	P	P	P	P	P	P	P	P	P
		5-dehydro-4-deoxyglucarate dehydratase	ycbC	P	A	P	P	P	P	A	P	P	P
	D-Glucarate	5-keto-4-deoxy-D-glucarate aldolase	garL	A	A	A	P	P	A	A	A	A	P
		2-hydroxy-3-oxoproprionate reducatase	glxR; garR	A	A	A	P	P	A	A	A	A	A
		D-glycerate 2-kinase	ttuD	A	A	A	P	P	A	A	A	A	P
	D-Glucosaminate	D-glucosaminate-6-phosphate ammonia lyase	dgaE	P	P	P	P	P	P	P	P	P	P
		KHG/KDPG aldolase	eda; kdgA	P	P	P	P	P	A	P	P	A	P
	D-Threonate	D-threonate 4-phosphate dehydrogenase	pdxA2	A	P	A	A	P	A	A	A	P	A
	L-Ascorbate	2,3-diketo-L-gulonate reductase	dlgD	A	P	A	A	P	A	P	A	A	P
		L-ribulose-5-phosphate 3-epimerase	ulaE	A	P	A	A	A	A	A	A	A	P
	L-Galactonate	L-galactonate-5-dehydrogenase	lgoD	A	A	A	A	P	A	A	A	A	A
	L-Idonate	5-keto-D-gluconate-5-reductase	idnO	A	P	A	P	A	A	A	A	A	A
		Gluconate 5-dehydrogenase	gno	P	P	P	A	P	P	P	P	P	A
		Thermoresistant gluconokinase	gntK	P	A	P	A	A	A	A	P	A	A
	Ethanol	Alcohol dehydrogenase	adh	P	P	P	P	P	P	P	P	P	A
		Acetyl-CoA synthase	acsA	P	P	P	P	P	P	P	P	P	A
	Glycerol	NAD-dependent glycerol dehydrogenase	golD	P	P	P	A	A	A	A	P	P	A
		Glycerol kinase	glpK	A	P	A	A	A	P	P	A	P	A
	Glycerolphosphodiester	Glycerophosphodiester phosphodiesterase	glpQ	P	P	P	A	A	A	A	P	A	P
	Erythritol	Erythritol/L-threitol dehydrogenase	eltD	P	P	A	A	P	A	P	P	A	P
	Galactiol	Galactiol 2-dehydrogenase	gdh	P	A	P	A	A	A	A	P	A	A
	D-Sorbitol	Sorbitol dehydrogenase	gutB	P	P	P	P	P	P	A	A	P	P
		Fructokinase	scrK; mak	P	P	P	A	A	A	A	A	A	A
	L-Threitol	Erythritol/L-threitol dehydrogenase	eltD	P	P	A	A	P	A	P	P	A	P
	Chiro-Myo-Scyllo-Inositol	Inositol 2-dehydrogenase/ D-chiro-inositol 3-dehydrogenase	iolG	P	P	P	P	P	A	P	P	A	P
		Scyllo-inositol 2-dehydrogenase	iolX	P	P	P	A	P	A	P	P	A	P
		Inosose isomerase	iolI	P	P	P	A	A	A	A	P	A	A
		Inosose dehydratase	iolE	P	P	P	P	P	A	P	P	A	P
		3D-(3,5/4)-trihydroxycyclohexane-1,2-dione hydrolase	iolD	A	P	A	A	A	A	P	A	A	P
		5-dehydro-2-deoxyglucokinase	iolC	P	A	P	A	A	A	A	P	A	A
	Glycogen	Glycogen phosphorylase	glgP	P	P	P	A	A	A	P	P	A	A
		RecBCD enzyme subunit D	recD	P	A	P	A	A	A	A	P	P	A
		Phosphomannomutase/phosphoglucomutase	algC	P	P	P	A	A	A	P	P	P	A
		Glucokinase	glk	P	P	P	A	A	A	P	P	P	A
	Gellan	Unsaturated glucuronyl hydrolase	ugl	A	A	A	A	A	P	A	A	A	A
	Heparan Sulfate	Heparin-sulfate lyase	hepC	A	P	A	A	P	A	P	A	P	P
	Chondroitin Sulfate	Chondroitin sulfate ABC exolyase	chonabc	A	P	A	A	A	A	A	A	A	A
	Dermatan Sulfate	Chondroitin sulfate ABC exolyase	chonabc	A	P	A	A	A	A	A	A	A	A
	Acetylneuraminate	N-acetylneuraminate lyase	nanA	A	A	P	A	A	A	A	A	A	A
		N-acetylmannosamine kinase	nanK	A	A	P	A	A	A	A	A	A	A
	AHG	2-dehydro-3-deoxy-D-gluconate 5-dehydrogenase	kduD	A	A	A	P	P	A	A	A	A	P
		2-dehydro-3-deoxyglucokinase	kdgK	A	A	A	P	P	A	A	A	A	P
		KHG/KDPG aldolase	kdgA	A	A	A	P	P	A	A	A	A	P
	D-Apiose	D-apiose dehydrogenase	apsD	P	P	P	P	P	A	P	P	P	P
		D-apiose isomerase	apsI	A	A	A	A	P	A	A	A	A	A
		Apulose-4-phosphate transketolase subunit A	aptA	P	A	P	A	A	A	A	P	A	A
		Apulose-4-phosphate transketolase subunit B	aptB	P	A	P	A	A	A	A	P	A	A
	D-Mannose	Mannose-6-phosphate isomerase	manA; gmuF	P	P	P	A	A	P	A	P	P	A
	L-Arabinose	Ribulokinase	araB	A	P	A	A	A	A	P	A	A	A
		L-arabonate dehydratase	araC	P	P	P	A	A	A	P	P	A	P
		L-2-keto-3-deoxyarabonate dehydratase	araD	P	P	P	A	A	A	P	P	A	P
	L-Rhamnose	L-rhamnose isomerase	rhaA	A	P	A	A	A	A	P	A	P	A
		L-rhamnulokinase	rhaB	A	P	A	A	A	A	P	A	P	A
		L-rhamnonate dehydratase	rhmD	P	P	P	P	P	P	A	P	P	P
		2-keto-3-deoxy-L-rhamnonate aldolase	rhmA	P	P	P	P	P	P	A	P	A	P
		2-dehydro-3-deoxy-L-rhamnonate dehydrogenase	LRA5	P	P	P	P	A	A	A	P	P	P
	Propene	2-hydroxypropryl-COM lyase	xecA1	P	P	P	P	P	P	A	A	P	P
	Ethene	2-hydroxypropryl-COM lyase	xecA1	P	P	P	P	P	P	A	A	P	P
	Fructoselysine	Fructoselysine 3-epimerase	frlC	A	A	A	A	P	A	A	A	A	A
	Sulfoquinovose	Sulfofructose kinase	yihV	A	P	A	A	P	A	P	A	A	P
		Sulfoquinovose 1-dehydrogenase	PpSQ1_00405	A	A	A	A	A	A	P	A	A	A
		6-deoxy-6-sulfogluconolactonase	gnl_1	P	A	P	P	P	A	A	P	P	A
		6-deoxy-6-sulfo-D-gluconate dehydratase	araC_3	P	P	P	P	A	A	P	P	A	A
	Beta-Oxidation	Long-chain-fatty-acid-CoA ligase	fadD15; lcfB	P	A	P	P	P	P	A	P	P	A
		Acyl-Coa dehydrogenase	acdA; mmgC	A	A	A	A	P	P	A	P	P	A
		Enoyl-CoA-hydratase	dpgD; crt	P	A	P	P	P	A	A	P	P	P
		3-hydroxyacyl-CoA dehydrogenase	fadN	P	A	P	A	A	A	A	P	P	A
		Acetyl-CoA acetyltransferase	thlA	A	A	A	A	P	A	A	P	A	A
		3-ketoacyl-CoA thiolase	fadA	A	A	A	A	A	A	A	A	P	A
	Bile Acid	3-dehydro-bile acid delta(4,6)-reductase	baiN	P	A	P	A	A	A	A	P	A	A
	Triacylglycerol	Lipase	lip1	A	A	P	A	A	A	A	A	A	A
	Androstenedione	3-hydroxyacyl-CoA dehydrogenase	fadN	A	A	A	A	A	A	A	A	P	A
		3-ketoacyl-CoA thiolase	fadA	A	A	A	A	A	A	A	A	P	A
KEGG	Formaldehyde Assimiliation	Glycine hydroxymethyltransferase	glyA	P	P	P	A	P	A	P	P	A	A
		Alanine-glyoxylate transaminase	AGXT	P	A	P	A	P	A	A	P	A	A
		Glycerate dehydrogenase	hprA	P	A	P	A	A	A	A	P	A	A
		Glycerate 2-kinase	gckA	P	P	P	P	P	P	A	P	P	P
		Enolase	eno	P	P	P	P	A	P	P	P	P	P
		Phosphoenolpyruvate carboxylase	ppc	A	A	A	A	A	A	A	A	P	A
		Malate dehydrogenase	mdh	P	P	P	P	P	P	P	P	P	P
	Methanogenesis	Acetate kinase	ackA	P	P	P	P	A	P	P	A	P	P
		Acetyl-coa synthetase	acs	P	P	P	P	P	P	P	P	P	P
		Phosphate acetyltransferase	pta	A	A	A	P	A	A	A	A	A	A
	Glucose	Glucokinase	glk	P	P	P	P	P	P	P	P	P	P
		Glucose-6-phosphate isomerase	pgi	P	P	P	P	A	A	P	P	P	A
		Phosphofructokinase	pfk	P	P	P	A	P	A	P	P	P	A
		Fructose-bisphosphate aldolase	fbaB	P	P	P	P	P	P	P	P	P	P
		Triosephosphate isomerase	tpiA	P	P	P	P	A	P	P	P	P	A
		Glyceraldehyde-3-phosphate dehydrogenase	gapA	P	P	P	P	P	P	P	P	P	A
		Phosphoglycerate kinase	pgk	P	P	P	P	A	P	P	P	P	A
		2,3-bisphosphoglycerate-independent phosphoglycerate mutase	apgM	P	P	P	P	P	P	P	P	P	P
		Enolase	eno	P	P	P	P	A	P	P	P	P	P
		Pyruvate, orthophosphate dikinase	ppdK	P	P	P	P	P	P	A	P	P	P
	Galactose	Aldose 1-epimerase	galM	P	P	P	A	A	A	P	A	A	A
		Galactokinase	galK	A	P	A	A	A	A	P	A	A	P
		Udp-glucose 4-epimerase	galE	P	P	P	P	P	P	P	P	P	P
	Ascorbate	L-ribulose-5-phosphate 3-epimerase	ulaE	P	P	P	A	P	P	P	P	P	P
	Glucuronate	UDPglucose 6-dehydrogenase	UGDH	A	A	A	P	A	A	A	A	A	A
		Glucoronokinase	GLCAK	A	P	A	P	P	P	P	A	P	P
		L-iditol 2-dehydrogenase	SORD	P	P	P	P	P	P	P	P	P	P
		Xylulokinase	xylB	P	P	P	A	P	P	P	P	P	P
	Glyoxylate	Citrate synthase	CS	P	P	P	P	A	A	P	P	P	P
		Aconitate hydratase	acnA	P	P	P	P	P	A	P	P	A	P
		Malate synthase	aceB	P	P	P	A	P	A	A	P	P	P
		Malate dehydrogenase	mdh	P	P	P	P	P	P	P	P	P	P
	D-Galactonate	Galactonate dehydratase	dgoD	P	P	P	P	P	P	P	P	P	P
		Glyceraldehyde 3-phosphate dehydrogenase	gapA	P	P	P	P	P	P	P	P	P	A
		Phosphoglycerate kinase	pgk	P	P	P	P	A	P	P	P	P	A
	D-Galacturonate	Tagaturonate reductase	uxuB	A	A	A	A	A	P	A	A	P	A
		2-dehydro-3-deoxygluconokinase	kdgK	P	P	P	P	P	A	A	P	A	P
		2-dehydro-3-deoxyphosphogluconate aldolase	eda	P	P	P	P	P	A	P	P	A	P
	D-Glucuronate	Mannonate dehydratase	uxuA; manD	P	P	P	P	P	P	P	P	P	P
		2-dehydro-3-deoxygluconokinase	kdgK	P	P	P	P	P	A	A	P	A	P
		2-dehydro-3-deoxyphosphogluconate aldolase	eda	P	P	P	P	P	A	P	P	A	P
	Inositol	Myo-inositol-1(or 4)-monophosphatase	IMPA	P	A	P	P	P	P	A	P	P	A
	Glycogen	Glycogen phosphorylase	glgP	P	P	P	A	A	A	P	P	A	A
		Phosphoglucomutase	pgm	A	P	A	P	P	P	P	A	P	A
	Chondroitin Sulfate	Hyaluronoglucosaminidase	hya	A	A	A	P	P	A	A	A	A	A
	Dermatan Sulfate	Idunorate 2-sulfatase	IDS	A	A	A	P	A	A	A	A	A	A
		Hyaluronoglucosaminidase	hya	A	A	A	P	P	A	A	A	A	A
	Heparan Sulfate	Idunorate 2-sulfatase	IDS	A	A	A	P	A	A	A	A	A	A
		N-sulfoglucosamine sulfohydrolase	SGSH	P	P	P	A	P	A	P	P	P	P
	Beta-Oxidation	long-chain acyl-CoA synthetase	fadD	P	P	P	P	P	P	P	P	P	A
	C1 compound
	Carbohydrate
	Carboxylate
	Sugar Alcohol
	Polysaccharide
	Other
	Lipid

## Sheet: Carbon Fixation
Database	Pathway	Enzyme	Gene	Latescibacteria FT14_2_151_60	Latescibacteria FT14_40_044	Latescibacteria FT16_39_61	Latescibacteria FT39_12_62	Latescibacteria FT39_21_61	Latescibacteria FT39_27_60	Latescibacteria FT41_80_57	Latescibacteria FT41_2_97_61	Latescibacteria FT48_57_60	Latescibacteria FT48_77_51
KEGG	Reductive citrate cycle	Pyruvate ferredoxin oxidoreductase	porABCD	A	A	A	P	P	P	A	A	P	A
		Pyruvate carboxylase	PC	P	P	P	A	A	A	P	P	P	P
		Malate dehydrogenase	mdh	P	P	P	P	P	P	P	P	P	P
		Fumarate hydratase	fumAB	P	P	P	P	P	P	P	P	P	A
		Fumarate reductase	frdABCD	P	P	P	P	P	P	P	P	P	P
		Succinyl-CoA synthetase	sucCD	P	P	P	P	P	P	P	P	P	P
		2-oxoglutarate/2-oxoacid ferredoxin oxidoreductase	korABCD	P	P	P	P	P	P	P	P	P	P
		Isocitrate dehydrogenase	icd	P	P	P	P	P	A	A	P	A	A
		Aconitate hydratase	ACO	P	P	P	P	P	A	P	P	A	P
	3-Hydroxypropionate bi-cycle	acetyl-CoA carboxylase biotin carboxyl carrier protein	accABCD	P	P	P	P	P	P	P	P	P	P
		Methylmalonyl-CoA mutase	MUT	A	A	A	A	A	A	A	A	P	A
		Fumarate hydratase	fumAB	P	P	P	P	P	P	P	P	P	A
		Fumarate reductase	frdABCD	P	P	P	P	P	P	P	P	P	P
	Hydroxypropionate-hydroxybutylate cycle	acetyl-CoA carboxylase biotin carboxyl carrier protein	accABCD	P	P	P	P	P	P	P	P	P	P
		Methylmalonyl-CoA mutase	MUT	A	A	A	A	A	A	A	A	P	A
		4-hydroxybutyryl-CoA dehydratase / vinylacetyl-CoA-Delta-isomerase	abfD	P	A	P	A	A	A	A	P	A	A
		Acetyl-CoA C-acetyltransferase	ACAT	P	P	P	A	P	A	P	P	P	A
	Dicarboxylate-hydroxybutyrate cycle	Pyruvate ferredoxin oxidoreductase	porABCD	A	A	A	P	P	P	A	A	P	A
		Phosphoenolpyruvate carboxylase	ppc	A	A	A	A	A	A	A	A	P	A
		Malate dehydrogenase	mdh	P	P	P	P	P	P	P	P	P	P
		Fumarate hydratase	fumAB	P	P	P	P	P	P	P	P	P	A
		Fumarate reductase	frdABCD	P	P	P	P	P	P	P	P	P	P
		Succinyl-CoA synthetase	sucCD	P	P	P	P	P	P	P	P	P	P
		4-hydroxybutyryl-CoA dehydratase / vinylacetyl-CoA-Delta-isomerase	abfD	P	A	P	A	A	A	A	P	A	A
		Acetyl-CoA C-acetyltransferase	ACAT	P	P	P	A	P	A	P	P	P	A
	Wood-Ljungdahl pathway	Formate--tetrahydrofolate ligase	fhs	P	P	P	P	P	P	A	P	P	A
		Methenyltetrahydrofolate cyclohydrolase	fchA	P	P	P	P	A	P	A	P	P	P
		Methylenetetrahydrofolate dehydrogenase (NADP+) / methenyltetrahydrofolate cyclohydrolase	folD	P	P	P	P	A	P	A	P	P	P
		Methylenetetrahydrofolate reductase (NADH)	metF	P	P	P	P	A	A	P	A	P	P
		Formate dehydrogenase (NADP+)	fdhAB	A	A	P	A	A	A	A	A	A	A
	Reductive pentose phosphate cycle	Phosphoglycerate kinase	Pgk	P	P	P	P	A	P	P	P	P	A
		Glyceraldehyde 3-phosphate dehydrogenase	GAPDH	P	P	P	P	P	P	P	P	P	A
		Fructose-bisphosphate aldolase	ALDO	P	P	P	P	P	P	P	P	P	P
		Fructose-1,6-bisphosphatase I	FBP	P	A	A	A	A	A	A	P	A	A
		Transketolase	tktAB	P	A	P	A	P	A	A	P	A	A
		Ribose 5-phosphate isomerase	rpiAB	P	P	P	P	A	P	P	P	P	P
	CAM (Crassulacean acid metabolism)	Phosphoenolpyruvate carboxylase	ppc	A	A	A	A	A	A	A	A	P	A
		Pyruvate, orthophosphate dikinase	PpdK	P	P	P	P	P	P	A	P	P	P
		Malate dehydrogenase	mdh	P	P	P	P	P	P	P	P	P	P
	C4-dicarboxylic acid cycle	Pyruvate, orthophosphate dikinase	PpdK	P	P	P	P	P	P	A	P	P	P
		Phosphoenolpyruvate carboxylase	ppc	A	A	A	A	A	A	A	A	P	A
		Malate dehydrogenase	mdh	P	P	P	P	P	P	P	P	P	P

## Sheet: Nitrogen Source
Database	Pathway	Enzyme	Gene	Latescibacteria FT14_2_151_60	Latescibacteria FT14_40_044	Latescibacteria FT16_39_61	Latescibacteria FT39_12_62	Latescibacteria FT39_21_61	Latescibacteria FT39_27_60	Latescibacteria FT41_80_57	Latescibacteria FT41_2_97_61	Latescibacteria FT48_57_60	Latescibacteria FT48_77_51
Metacyc	L-alanine	Alanine dehydrogenase	ala	P	P	P	P	P	P	P	P	P	P
	L-aspartate	Aspartate aminotransferase	aspC	P	P	P	P	P	P	P	P	P	P
	L-arginine	Arginine deiminase	arcA	A	A	A	A	A	A	P	A	A	A
		Ornithine carbamoyltransferase	argF	A	A	A	A	A	A	P	A	A	A
		Carbamoyl-phosphate synthase	carAB	A	A	A	A	A	A	P	A	A	A
	L-citrulline	Ornithine carbamoyltransferase	argF	P	P	P	P	P	A	P	P	A	P
		Carbamoyl-phosphate synthase	carAB	P	P	P	P	P	A	P	P	A	P
	L-cysteine	Cystathionine gamma-lyase	mccB	P	P	P	A	A	A	A	P	A	A
		2-iminobutanoate/2-iminopropanoate deaminase	yabJ; ridA	P	P	P	A	A	A	A	P	A	A
	L-glutamine	Glutamyl-tRNA(Gln) amidotransferase	gatBC	P	P	P	P	P	P	P	P	P	P
		Glutamate synthase	gltB	P	P	P	A	P	P	P	P	P	P
	L-glutamate	Glutamate dehydrogenase	gluD; gdhA	P	P	P	P	P	A	P	P	A	P
	Glycine	Glycine dehydrogenase	gcvP	P	P	P	P	P	P	P	P	P	A
		Aminomethyltransferase	gcvT	P	P	P	P	P	P	P	P	P	A
		Dihydrolipoyl dehydrogenase	lpdA	P	P	P	P	P	P	P	P	P	A
		Glycine cleavage system H protein	gcvH	P	P	P	P	P	P	A	P	P	A
	L-homocysteine	Cystathionine gamma-lyase	mccB	P	P	P	A	A	A	A	P	A	A
	L-isoleucine	Branched-chain-amino-acid aminotransferase	ilvE	P	P	P	A	P	A	P	P	P	A
		2-oxoisovalerate dehydrogenase	bfmBAB	P	P	P	A	P	A	P	P	P	A
		Enoyl-CoA-isomerase	dpgD	P	A	P	A	P	A	A	P	P	A
		3-ketoacyl-CoA thiolase	fadA	A	A	A	A	A	A	A	A	P	A
	L-lysine	Glutarate 2-hydroxylase	glaH	A	P	A	A	A	A	P	A	A	A
	L-methionine	L-methionine gamma-lyase	mgl	P	P	P	A	P	P	P	P	P	P
		2-iminobutanoate/2-iminopropanoate deaminase	yabJ	P	A	P	A	P	A	P	P	P	A
		S-adenosylmethionine synthase	metK	P	P	P	P	P	P	P	P	P	P
		Adenosylhomocysteinase	ahcY	P	P	P	P	P	P	P	P	P	P
	Taurine	Taurine--pyruvate aminotransferase	tpa	A	P	A	P	P	P	P	A	P	P
	L-threonine	L-threonine dehydratase	tdcB	P	A	P	P	P	P	A	P	A	A
		2-iminobutanoate/2-iminopropanoate deaminase	yabJ	P	A	P	A	A	A	A	P	P	A
		Phosphate propanoyltransferase	pduL	P	A	P	A	A	A	A	P	A	P
		Acetate kinase	ackA	P	A	P	A	A	A	A	A	A	P
		L-threonine 3-dehydrogenase	tdh	A	A	A	P	P	P	A	A	P	A
		2-amino-3-ketobutyrate coenzyme A ligase	kbl	A	A	A	P	P	P	A	A	P	A
	L-tryptophan	Kynureninase	knyu	A	A	A	P	A	A	A	A	A	A
	D-Glucosaminate	D-glucosaminate-6-phosphate ammonia lyase	dgaE	P	P	P	P	P	P	P	P	P	P
		KHG/KDPG aldolase	kdgA	P	P	P	P	P	A	P	P	A	P
	Allantoin	Allantoinase	allB	P	A	P	A	A	A	A	P	P	A
		Ureidoglycolate lyase	allA	P	A	P	A	A	A	A	P	A	A
	4-Aminobutanoate	4-aminobutyrate aminotransferase	gabT	A	P	A	A	P	P	P	A	A	A
		Succinic semialdehyde dehydrogenase	gabD	A	P	A	A	A	P	P	A	A	A
	N-Acetylglucosamine	N-acetylglucosamine-6-phosphate deacetylase	nagA	A	P	A	A	A	A	A	A	P	P
		Glucosamine-6-phosphate deaminase	gamA	A	P	A	A	A	A	A	A	P	P
	Creatinine	Creatinine amidohydrolase	crnA	P	P	P	A	P	P	P	P	P	P
		Creatinase	creA	P	A	P	A	A	A	A	P	A	A
		Sarcosine oxidase	soxABD	P	P	P	A	P	P	A	P	P	P
	Glycine Betaine	Glycine betaine methyltransferase	mtgB	A	A	A	A	A	A	P	A	A	A
	Methylamine	Glutamate--methylamine ligase	gms	P	A	P	P	A	A	P	P	P	A
	Putrescine	Putrescine aminotransferase	patA	P	A	P	A	A	A	A	P	A	A
	Urea	Urease	ureA	P	A	P	A	A	A	A	P	A	P
	Hipotaurine	Taurine--pyruvate aminotransferase	tpa	A	P	A	P	P	P	P	A	P	P
	Ectoine	Ectoine hydrolase	doeA	A	A	A	P	A	A	A	A	A	A
		N-alpha-acetyl-L-2,4-diaminobutyric acid deacetylase	doeB	A	P	A	A	A	A	P	A	A	A
	Muropeptide	L-Ala-D/L-Glu epimerase	ycjG; ykfB	P	A	P	P	A	A	A	P	P	A
	Amino acid
	Carboxylate
	Other nitrogen compound
	Polypeptide

## Sheet: Biogeochemical
Database	Pathway	Enzyme	Gene	Latescibacteria FT14_2_151_60	Latescibacteria FT14_40_044	Latescibacteria FT16_39_61	Latescibacteria FT39_12_62	Latescibacteria FT39_21_61	Latescibacteria FT39_27_60	Latescibacteria FT41_80_57	Latescibacteria FT41_2_97_61	Latescibacteria FT48_57_60	Latescibacteria FT48_77_51
KEGG	Nitrification	Hydroxylamine dehydrogenase	hao	P	P	P	A	P	A	P	P	P	P
	Nitrite Ammonification	Nitrite reductase	nirBD	A	A	A	P	P	P	A	A	P	A
	Nitrate Reduction	Nitrate reductase	narGHI	A	P	A	A	A	A	P	A	A	A
	Sulfate Assimilation	Sulfate adenylyltransferase	sat	P	P	P	P	A	A	P	P	A	P
		Adenylylsulfate kinase	cysC	P	P	P	P	P	P	A	P	P	P
		Phosphoadenosine phosphosulfate reductase	cysH	P	P	P	P	P	A	P	P	P	P
		Sulfite reductase	sir	P	P	P	P	A	P	P	P	A	P
	Sulfide Incorporation	Cysteine synthase	cysK	P	P	P	P	P	P	P	P	P	P
	Sulfide Oxidation	Sulfite reductase	sir	P	P	P	P	A	P	P	P	A	P
	Sulfite Oxidation	Phosphoadenosine phosphosulfate reductase	cysH	P	P	P	P	P	A	P	P	P	P
		3'(2'), 5'-bisphosphate nucleotidase	cysQ	P	P	P	P	P	A	P	P	A	P
		Sulfate adenylyltransferase	sat	P	P	P	P	A	A	P	P	A	P
	Sulfate Reduction	Sulfate adenylyltransferase	sat	P	P	P	P	A	A	P	P	A	P
		Adenylylsulfate kinase	cysC	P	P	P	P	P	P	A	P	P	P
		Phosphoadenosine phosphosulfate reductase	cysH	P	P	P	P	P	A	P	P	P	P
	Sulfite Reduction	Sulfite reductase	sir	P	P	P	P	A	P	P	P	A	P
	Thiosulfate Disprorpotionation	Thiosulfate sulfurtransferase	glpE	A	P	A	P	P	A	P	A	P	P
	Sulfate Dissimilation	Sulfate adenylyltransferase	sat	P	P	P	P	A	A	P	P	A	P
Metacyc	Ammonia Assimilation	Glutamine synthetase	glnA	P	P	P	P	P	P	P	P	P	P
		Glutamate synthase	gltB	P	P	P	P	P	P	P	P	P	P
	Sulfate Assimilation	Sulfate adenylyltransferase	sat	P	P	P	P	A	A	P	P	A	P
		Adenylylsulfate kinase	cysC	P	P	P	P	P	P	A	P	P	P
		Thioredozin-dependent Adenylylsulfate kinase	cysH	A	A	A	A	A	A	A	P	A	A
		Phosphoadenosine phosphosulfate reductase	cysH	P	P	P	P	P	A	P	A	P	P
	Sulfate Activation	Sulfate adenylyltransferase	sat	P	P	P	P	A	A	P	P	A	P
		Adenylylsulfate kinase	cysC	P	P	P	P	P	P	A	P	P	P
	Sulfate Dissimilation	Sulfate adenylyltransferase	sat	P	P	A	P	A	A	P	P	A	P
		Sulfite reductase, dissimilatory type	dsvC	A	P	A	A	A	A	P	A	A	A
	Thiosulfate Disprorpotionation	Thiosulfate sulfurtransferase	glpE	P	P	P	P	P	P	P	A	P	P
	Alkanesulfonate Catabolism	Alkanesulfonate monooxygenase	ssuD	A	A	P	A	A	A	A	A	A	A
	Dimethylsulfopropionate Degradation	CoA-transferase/lyase	dddD	A	P	A	A	A	A	A	A	A	P
	Sulfolactate Degradation	Aspartate aminotransferase	aspC	P	P	P	P	P	A	P	P	P	P
		L-cysteate sulfo-lyase	cuyA	P	P	P	P	P	A	P	P	P	P
	Polyphosphate Cycle	ADP/GDP-polyphosphate phosphotransferase	ppk2	P	A	P	P	A	A	A	P	A	A
		Polyphosphate kinase	ppk	P	P	P	P	A	P	A	P	P	P
		Exopolyphosphatase	ppx	A	A	A	P	P	P	A	A	A	A
	Aminoetgylphosphonate Degradation	2-aminoethylphosphonate--pyruvate transaminase	phnW	A	P	A	A	A	A	P	A	A	A
		2-aminoethylphosphonate dioxygenase	phnY	A	A	A	A	A	P	A	A	A	A
	Glyphosate Degradation	Glycine oxidase	thiO	P	P	P	P	P	P	P	P	P	P
	Methylphosphonate Degradation	Phosphoribosyl 1,2-cyclic phosphate 1,2-diphosphodiesterase	phnPP	P	A	P	A	A	A	A	P	A	A
	Phosphonoacetate Degradation	Phosphonoacetate hydrolase	phnA	A	A	A	P	P	P	A	A	P	A
	Arsenate Reduction	Glyceraldehyde-3-phosphate dehydrogenase	gap	P	P	P	A	P	P	P	P	P	A
		Arsenate reductase	arsC	A	A	A	P	P	P	A	A	P	A
	Mercuric Reduction (Narrow)	Mercury reductase	merA	A	P	A	P	P	A	P	A	P	A
		Mercuric transport protein	merP	A	P	A	A	P	P	A	A	P	P
	Selenium Reduction	Sulfate adenylyltransferase	sat	P	P	P	P	A	A	P	P	A	P
	2-Chloroacrylate Degradation	2-haloacrylate reductase	caa43	A	A	A	P	P	A	A	A	A	A
	2,4-Dichlorophenoxyacetate Degradation	2,4-dichlorophenoxyacetate dioxygenase	tfdA	A	A	A	P	A	A	A	A	A	P
	Dichloroethane Degradation	Haloalkane dehalogenase	dhmA	A	A	A	A	A	A	A	A	A	P
		Haloacetate dehalogenase H-2	dehH2	A	A	A	A	A	A	A	A	A	P
	MCPA Degradation	2,4-dichlorophenoxyacetate dioxygenase	tfdA	A	A	A	P	A	A	A	A	A	P
	Nitrogen Cycle
	Sulfur Cycle
	Sulfur compound degradation
	Phosphorus compound degradation
	Heavy metal degradation
	Chloro compound degradation

## Sheet: Biosynthesis
Database	Pathway	Enzyme	Gene	Latescibacteria FT14_2_151_60	Latescibacteria FT14_40_044	Latescibacteria FT16_39_61	Latescibacteria FT39_12_62	Latescibacteria FT39_21_61	Latescibacteria FT39_27_60	Latescibacteria FT41_80_57	Latescibacteria FT41_2_97_61	Latescibacteria FT48_57_60	Latescibacteria FT48_77_51
KEGG	Gluconeogenesis	Phosphoenolpyruvate carboxykinase	pckA	A	P	A	A	P	P	A	A	P	A
		Enolase	eno	P	P	P	P	A	P	P	P	P	P
		2,3-Biphosphoglycerate-independant Phosphoglycerate mutase	apgM	P	P	P	P	P	P	P	P	P	P
		Phosphoglycerate kinase	pgk	P	P	P	P	A	P	P	P	P	A
		Glyceraldehyde-3-phosphate dehydrogenase	GAPDH	P	P	P	P	P	P	P	P	P	A
		Triosephosphate isomerase	TPI	P	P	P	P	A	P	P	P	P	A
		Fructose-biphosphate aldolase	ALDO	P	P	P	P	P	P	P	P	P	P
		Fructose-1,6-biphosphatase	fbp	P	A	P	A	P	A	P	P	P	A
		Glucose-6-phosphate isomerase	pgi	P	P	P	P	A	A	P	P	P	A
	Glycogenesis	Glucose-1-phosphate adenylyltransferase	glgC	P	P	P	A	A	A	P	P	A	P
		1,4-Alpha-glucan-brnaching enzyme	glgB	P	P	P	A	A	A	P	P	A	A
	Acetone	Putative phosphotransacetylase	pta	P	P	P	P	P	P	P	P	P	P
		Acetate kinase	ackA	P	P	P	P	P	P	P	P	P	P
	Ketone	Acetyl-CoA C-acetyltransferase	ACAT	P	P	P	A	P	A	P	P	P	A
		3-Hydroxybutyrate dehydrogenase	BDH	A	A	A	A	P	P	A	A	P	A
		Hydroxymethylglutaryl-CoA lyase	HMGCL	A	A	P	A	A	A	A	P	A	A
	Ascorbate	UTP--glucose-1-phosphate uridylyltransferase	UGP2	P	P	P	P	P	P	P	P	P	P
		UDPglucose 6-dehydrogenase	UGDH	A	A	A	P	A	A	A	A	A	A
		Gluconolactonase	gnl	P	P	P	P	P	A	P	P	P	P
	N-Acetylglucosamine	Glucokinase	glk	P	P	P	P	P	P	P	P	P	P
		Transaldolase / Glucose-6-phosphate isomerase	tal-pgi	P	P	P	P	A	A	P	P	P	A
		Glutamine---fructose-6-phosphate transaminase	glmS	A	P	A	A	A	A	P	A	A	A
		Bifunctional UDP-N-acetylglucosamine pyrophosphorylase / glucosamine-1-phosphate N-acetyltransferase	glmU	P	A	P	A	A	A	A	P	A	A
	Trehalose	Glucose-1-phosphate adenylyltransferase	glgC	P	P	P	A	A	A	P	P	A	P
		1,4-Alpha-glucan-brnaching enzyme	glgB	P	P	P	A	A	A	P	P	A	A
	Cholesterol	Sterol 14alpha-demethylase	CYP51	A	A	A	A	A	A	A	A	P	A
		Delta14-sterol reductase	ERG24	A	A	A	A	A	A	A	A	P	A
		7-Dehydrocholesterol reductase	DHCR7	P	A	P	A	A	A	A	A	A	A
		Delta7-sterol 5-desaturase	SC5DL	A	A	A	A	A	A	A	A	A	P
	General Fatty Acid	Acetyl-CoA carboxylase	ACACA	P	P	P	P	P	P	P	P	P	P
		[acyl-carrier-protein] S-malonyltransferase	fabD	P	P	P	P	A	P	A	P	P	P
		3-oxoacyl-[acyl-carrier-protein] synthase III	fabH	P	P	P	P	P	P	P	P	P	P
		3-oxoacyl-[acyl-carrier-protein] synthase II	fabF	P	P	P	P	P	P	P	P	P	P
		3-oxoacyl-[acyl-carrier-protein] reductase	fabG	P	P	P	P	P	P	P	P	P	P
		3-hydroxyacyl-[acyl-carrier-protein] dehydratase	fabZ	P	P	P	P	A	A	A	P	P	P
		Enoyl-[acyl-carrier-protein] reductase	fabV	P	A	P	P	P	P	A	A	P	A
		Long-chain acyl-CoA synthetase	ACSL	P	P	P	P	P	P	P	P	P	A
	Triacylgrycerol	1-Acyl-sn-glycerol-3-phosphate acyltransferase	plsC	A	P	A	P	P	P	P	A	P	A
	Phosphatidylethanolamine	Phosphatidate cytidylyltransferase	cdsA	P	P	P	P	P	P	P	P	P	P
		CDP-diacylglycerol---serine O-phosphatidyltransferase	pssA	P	P	P	P	P	P	P	P	P	P
		Phosphatidylserine decarboxylase	psd	P	P	P	P	P	A	P	P	A	P
	Ectoine	Aspartate kinase	lysC	P	P	P	P	A	P	P	P	P	A
		Aspartate-semialdehyde dehydrogenase	asd	P	P	P	P	A	P	P	P	P	A
	Serine	D-3-phosphoglycerate dehydrogenase	serA	P	P	P	P	P	P	P	P	P	P
		Phosphoserine aminotransferase	serC	P	A	P	A	A	A	A	P	A	A
	Polyamine	Spermidine synthase	speE	P	P	P	P	P	P	P	P	P	A
		S-adenosylmethionine decarboxylase	speD	P	P	P	A	A	A	P	P	A	P
	Threoine	Aspartate kinase	lysC	P	P	P	P	A	P	P	P	P	A
		Aspartate-semialdehyde dehydrogenase	asd	P	P	P	P	A	P	P	P	P	A
		Homoserine dehydrogenase	hom	P	P	P	P	P	P	P	P	A	P
		Homoserine kinase	thrB	A	P	A	P	P	P	P	A	P	P
		Threonine synthase	thrC	P	P	P	P	P	P	P	P	P	P
	Ethylene	S-adenosylmethionine synthetase	metK	P	P	P	P	P	P	P	P	P	P
	ADP-L-glycero-D-manno-heptose (LPS)	D-sedoheptulose 7-phosphate isomerase	gmhA	P	A	P	P	P	P	A	P	P	A
		D-beta-D-heptose 7-phosphate kinase	gmhC	P	A	P	P	P	A	A	P	P	P
		D-glycero-D-manno-heptose 1,7-bisphosphate phosphatase	gmhB	A	A	A	A	P	A	A	A	A	P
		D-beta-D-heptose 1-phosphate adenosyltransferase	hldE	P	A	P	P	P	A	A	P	P	P
	Lipid Iva	UDP-2,3-Diacylglucosamine hydrolase	lpxH	A	P	A	P	P	A	P	A	P	A
	Pertussis pathogenicity signature (T1SS)	Hemolysin D	hlyD	A	P	A	A	P	A	A	A	P	P
		Outer membrane protein	tolC	P	P	P	P	P	P	P	P	P	P
Metacyc	Gluconeogenesis	Malate dehydrogenase	mdh	P	P	P	A	A	A	A	P	A	A
		Phosphoenolpyruvate carboxykinase	pckA	A	P	A	A	A	A	A	A	A	A
		Enolase	eno	P	P	P	A	A	A	A	P	A	A
		2,3-Biphosphoglycerate-independant Phosphoglycerate mutase	apgM	P	P	P	A	A	A	A	P	A	A
		Phosphoglycerate kinase	pgk	P	P	P	A	A	A	A	P	A	A
		Glyceraldehyde-3-phosphate dehydrogenase	gap	P	P	P	A	A	A	A	P	A	A
		Triosephosphate isomerase	tpiA	P	P	P	A	A	A	A	P	A	A
		Fructose-biphosphate aldolase	fbaB	P	P	P	A	A	A	A	P	A	A
		Fructose-1,6-biphosphatase	fba	P	A	P	A	A	A	A	P	A	A
		Glucose-6-phosphate isomerase	pgi	P	P	P	A	A	A	A	P	A	A
	Glycogenesis	Phosphoglucomutase	algC	P	A	A	A	A	A	A	P	A	A
		Alpha-1,4-glucan:maltose-1-phosphate maltosyltransferase	glgE	P	A	A	A	A	A	A	P	A	A
		1,4-Alpha-glucan-brnaching enzyme	glgB	P	A	A	A	A	A	A	P	A	A
	Myo-Inositol	Inositol-3-phosphate synthase	ino1	A	A	P	A	A	P	A	A	P	A
		Inositol-1-monophosphatase	suhB	P	A	P	A	A	P	A	P	P	A
	Olefin	2-Alkyl-3-oxoalkanoate reductase	oleD	P	P	P	A	A	A	P	P	A	A
	Xanthan	GDP-mannose:glycolipid 4-beta-D-mannosyltransferase	gumI	A	A	A	A	P	P	A	A	A	A
	Iso Bile Acid	3-beta-hydroxycholanate 3-dehydrogenase	acr1	A	A	P	A	P	A	A	P	A	A
	Ursodeoxycholate	7-Beta-hydroxysteroid dehydrogenase	hdhb	A	A	A	P	P	P	A	A	P	A
	General Fatty Acid	Acetyl-CoA carboxylase	acc	P	P	P	P	P	P	P	P	P	P
		Malonyl CoA-acyl carrier protein transacylase	fabD	P	P	P	P	A	P	A	P	P	P
		3-oxoacyl-[acyl-carrier-protein] synthase 3	fabH	P	P	P	P	P	P	P	P	P	P
		3-oxoacyl-[acyl-carrier-protein] reductase	fabG	P	P	P	P	P	P	P	P	P	P
		3-hydroxyacyl-[acyl-carrier-protein] dehydratase	fabZ	P	P	P	P	A	A	A	P	P	P
		Enoyl-[acyl-carrier-protein] reductase	fabV	P	A	P	P	P	P	A	A	P	A
		3-oxoacyl-[acyl-carrier-protein] synthase 2	fabF	P	P	P	P	P	P	P	P	P	P
	Palmitate	3-oxoacyl-[acyl-carrier-protein] reductase	fabG	P	P	P	P	P	P	P	P	P	P
		3-hydroxyacyl-[acyl-carrier-protein] dehydratase	fabZ	P	P	P	P	A	A	A	P	P	P
		Enoyl-[acyl-carrier-protein] reductase	fabV	P	A	P	P	P	P	A	A	P	A
		3-oxoacyl-[acyl-carrier-protein] synthase	fabF	P	P	P	P	P	P	P	P	P	P
		Long-chain-fatty-acid-CoA ligase	fadD15	P	P	P	P	P	P	P	P	P	A
	Sterate	3-oxoacyl-[acyl-carrier-protein] reductase	fabG	P	P	P	P	P	P	P	P	P	P
		3-hydroxyacyl-[acyl-carrier-protein] dehydratase	fabZ	P	P	P	P	A	A	A	P	P	P
		Enoyl-[acyl-carrier-protein] reductase	fabV	P	A	P	P	P	P	A	A	P	A
		3-oxoacyl-[acyl-carrier-protein] synthase	fadF	P	P	P	P	P	P	P	P	P	P
		Long-chain-fatty-acid-CoA ligase	fadD15	P	P	P	P	P	P	P	P	P	A
	Cyclopropane	Cyclopropane-fatty-acyl-phospholipid synthase	cfa	P	A	P	A	P	A	A	P	A	A
	Gondoate	3-oxoacyl-[acyl-carrier-protein] reductase	fabG	P	P	P	P	P	P	P	P	P	P
		3-hydroxyacyl-[acyl-carrier-protein] dehydratase	fabZ	P	P	P	P	A	P	A	P	P	P
		Enoyl-[acyl-carrier-protein] reductase	fabV	P	A	P	P	P	P	A	A	P	A
		3-oxoacyl-[acyl-carrier-protein] synthase	fabF	P	P	P	P	P	P	P	P	P	P
	Palmitoleate	Acyl-[acyl-carrier-protein] desaturase	desA1	P	A	A	A	A	A	A	P	A	A
	Vaccenate	3-oxoacyl-[acyl-carrier-protein] reductase	fabG	P	P	P	P	P	P	P	P	P	P
		3-hydroxyacyl-[acyl-carrier-protein] dehydratase	fabZ	P	P	P	P	A	A	A	P	P	P
		Enoyl-[acyl-carrier-protein] reductase	fabV	P	A	P	P	P	P	A	A	P	A
		3-oxoacyl-[acyl-carrier-protein] synthase	fabF	P	P	P	P	P	P	P	P	P	P
	Polyamine	N(4)-bis(aminopropyl) spermidine synthase	bpsA	A	P	A	A	P	P	P	A	P	A
	Spermide	S-adenosylmethionine decarboxylase proenzyme	speH	P	P	P	A	A	A	P	P	A	P
		Polyamine aminopropyltransferase	speE	P	P	P	P	P	P	P	P	P	P
	Taurine	Cysteine sulfinic acid decarvoxylase	undec1A	A	A	A	P	P	A	A	A	P	A
	Histidine	ATP phosphoribosyltransferase	hisG	P	P	P	P	A	P	P	P	P	P
		Phosphoribosyl-AMP cyclohydolase	hisI	P	P	P	P	A	A	P	P	A	P
		1-(5-phosphoribosyl)-5-[(5-phosphoribosylamino)methylideneamino] imidazole-4-carboxamide isomerase	hisA	A	A	P	A	A	A	P	A	A	A
		Imidazole glycerol phosphate synthase	hisFH	P	P	P	P	P	A	P	P	P	P
		Imidazole glycerol phosphate dehydratase	hisB	A	P	A	P	P	A	A	A	P	P
		Histidinol-phosphate aminotransferase	hisC	P	P	P	P	P	A	A	P	P	P
		Histidinol-phosphatase	hisN	P	P	P	P	A	P	P	P	P	P
		Histidinol dehydrogenase	hisD	P	P	P	P	P	A	A	P	P	P
	Isoleucine	R-citramalate synthase	cimA	P	P	P	P	P	P	P	P	P	P
		L-threonine dehydratase	tdcB	P	A	P	A	A	A	A	P	A	A
		Acetolactate synthase	ilvBH	P	P	P	P	P	P	P	P	P	P
		Ketol-acid reductoisomerase	ilvC	P	P	P	A	A	A	A	P	A	A
		Dihydroxy-acid dehydratase	ilvD	P	P	P	P	P	P	A	P	P	P
		Branched-chain-amino-acid aminotransferase	ilvE	P	P	P	P	P	P	P	P	P	P
	Leucine	2-isopropylmalate synthase	leuA	P	P	P	P	P	P	P	P	P	P
		3-isopropylmalete dehydratase	leuCD	P	P	P	A	P	P	P	P	P	P
		3-isopropylmalate dehydrogenase	leuB	P	P	P	P	P	P	P	P	P	P
		Branched-chain-amino-acid aminotransferase	ilvE	P	P	P	P	P	P	P	P	P	P
	Lysine	Aspartokinase III	yclM	P	P	P	P	A	P	P	P	P	A
		Aspartate-semialdehyde dehydrogenase	asd	P	P	P	P	A	P	P	P	P	A
		4-hydroxy-tetrahydrodipicolinate synthase	dapA	P	P	P	A	A	A	P	P	P	A
		4-hydroxy-tetrahydrodipicolinate reductase	dapB	P	P	P	A	A	A	P	P	P	A
		LL-diaminopimelate aminotransferase	dapL	P	P	P	A	A	A	P	P	P	A
		Diaminopimelate epimerase	dapF	P	P	P	A	A	A	P	P	P	A
		Diaminopimelate decarboxylase	lysA	P	P	P	A	A	A	P	P	P	A
	Methionine	O-acetyl-L-homoserine sulfhydrylase	oah1	A	A	A	A	A	A	P	A	A	A
		Methionine synthase	metH	A	A	A	A	A	A	P	A	A	A
	Phenylalanine	Chorismate mutase/prephenate dehydratase	pheA	P	P	P	P	P	P	A	P	P	P
		Aspartate aminotransferase	aspC	P	P	P	P	P	P	P	P	P	P
	Threonine	Aspartate aminotransferase	aspC	P	P	P	P	P	P	P	P	P	P
		Aspartokinase III	yclM	P	P	P	P	A	P	P	P	P	A
		Aspartate-semialdehyde dehydrogenase	asd	P	P	P	P	A	P	P	P	P	A
		Homoserine dehydrogenase	hom	P	P	P	P	P	P	P	P	A	P
		Homoserine kinase	thrB	A	P	A	P	P	P	P	A	P	P
		Threonine synthase	thrC	P	P	P	P	P	P	P	P	P	P
	Tryptophan	Anthranilate synthase	trpE	P	P	A	P	A	P	P	A	P	P
		Anthranilate phosphoribosyltransferase	trpD	P	P	P	P	P	P	P	P	P	P
		N-(5’-phosphoribosyl)anthranilate isomerase	trpF	A	P	A	P	A	P	P	A	P	P
		Indole-3-glycerol phosphate synthase	trpC	P	P	P	P	A	P	P	P	P	P
		Tryptophan synthase	trpAB	P	P	P	P	P	P	P	P	P	P
	Valine	Acetolactate synthase	ilvBH	P	P	P	P	P	P	P	P	P	P
		Ketol-acid reductoisomerase	ilvC	P	P	A	A	P	P	P	P	A	P
		Dihydroxy-acid dehydratase	ilvD	P	P	P	P	P	P	A	P	P	P
		Branched-chain-amino-acid aminotransferase	ilvE	P	P	P	P	P	P	P	P	P	P
	2,3-Dihidroxybenzoate	Isochorismate synthase	menF	P	A	A	A	A	P	A	A	A	A
		Vibriobactin-specific isochorismatase	vibB	P	A	A	A	A	A	A	A	A	A
		2,3-Dihydro-2,3-dihydroxybenzoate dehydrogenase	dhbA	A	A	A	A	A	P	A	A	A	A
	Curcumin	NADPH-dependent curcumin reductase	curA	A	A	A	A	A	A	A	A	A	P
	Dipicolinate	Aspartokinase III	yclM	P	P	P	P	A	P	P	P	P	A
		Aspartate-semialdehyde dehydrogenase	asd	P	P	P	P	A	P	P	P	P	A
		4-hydroxy-tetrahydrodipicolinate synthase	dapA	P	P	P	P	A	P	P	P	P	A
	Guaiacol	Catechol O-methyltransferase	COMT	A	P	A	P	A	P	P	A	P	A
	Lipid Iva	UDP-3-O-(3-hydroxymyristoyl)glucosamine N-acyltransferase	ipxD	A	A	A	A	P	A	A	A	P	A
		UDP-2,3-Diacylglucosamine hydrolase	ipxH	A	A	A	A	P	A	A	A	P	A
	Lipid IVa (kdo)	3-deoxy-D-manno-octulosonic acid kinase	kdkA	A	A	A	A	A	P	A	A	A	A
	Carbohydrate
	Lipid
	Amino acid and other nitrogenous compound
	Other

## Sheet: Aromatic compound and Cofactor
Database	Pathway	Enzyme	Gene	Latescibacteria FT14_2_151_60	Latescibacteria FT14_40_044	Latescibacteria FT16_39_61	Latescibacteria FT39_12_62	Latescibacteria FT39_21_61	Latescibacteria FT39_27_60	Latescibacteria FT41_80_57	Latescibacteria FT41_2_97_61	Latescibacteria FT48_57_60	Latescibacteria FT48_77_51
KEGG	Biotin (Vitamin B7)	8-amino-7-oxononanoate synthase	bioF	P	A	P	A	P	A	A	P	A	A
		Adenosylmethionine-8-amino-7-oxononanoate aminotransferase	bioA	P	P	P	P	P	A	P	P	P	P
		Dethiobiotin synthetase	bioD	P	P	P	P	P	A	P	P	P	P
		Biotin synthase	bioB	P	P	P	P	P	P	A	P	P	A
	Cobalamine (Vitamin B12)	Corrinoid adenosyltransferases	cobA	P	P	P	P	P	A	P	P	P	P
		Adenosylcobinamide-phosphate synthase	cbiB	A	A	A	A	A	A	P	A	A	P
		Adenosylcobinamide kinase	cobP	A	A	A	A	P	A	A	A	A	A
		Adenosylcobinamide-phosphate guanylyltransferase	cobU	A	A	A	A	P	A	A	A	A	A
		Cobaltochelatase	cobS	A	A	A	A	P	A	A	A	A	A
	Pantothenate (Vitamin B5)	Branched-chain amino acid aminotransferase	ilvE	P	P	P	P	P	P	A	P	P	P
		3-methyl-2-oxobutanoate hydroxymethyltransferase	panB	P	P	P	P	A	P	P	P	P	A
		2-dehydropantoate 2-reductase	panE	A	A	A	P	A	A	A	A	A	A
		Pantoate--beta-alanine ligase	panC	P	P	P	P	P	P	P	A	P	A
	Pyridoxal-P (Vitamin B6)	Phosphoserine aminotransferase	serC	P	A	P	A	A	A	A	P	A	A
		Pyridoxine 5'-phosphate synthase	pdxJ	A	P	A	A	A	A	A	A	P	A
		Pyridoxamine 5'-phosphate oxidase	pdxH	A	P	A	A	P	A	P	A	A	A
		Pyridoxal 5'-phosphate synthase	pdxTS	P	A	P	A	A	A	A	P	A	A
	Riboflavin (Vitamin B2)	GTP cyclohydrolase II	ribA	P	P	P	P	P	P	P	P	P	A
		Diaminohydroxyphosphoribosylaminopyrimidine deaminase	ribD1	P	P	P	P	P	P	P	P	P	A
		5-amino-6-(5-phosphoribosylamino)uracil reductase	ribD2	P	P	P	P	P	P	P	P	P	A
		5-amino-6-(5-phospho-D-ribitylamino)uracil phosphatase	PYRP2	A	A	A	A	A	A	A	A	A	P
		3,4-dihydroxy-2-butanone-4-phosphate synthase	ribB	P	P	P	P	P	P	P	P	P	A
		6,7-dimethyl-8-ribityllumazine synthase	ribH	P	P	P	P	P	P	P	P	P	A
		Riboflavin synthase	ribE	P	P	P	P	P	P	P	P	P	A
		Riboflavin kinase	RFK	P	P	P	A	P	P	P	P	P	A
		FAD synthase	FLAD	P	P	P	A	P	P	P	P	P	A
	Tetrahydrofolate (Vitamin B9)	GTP cyclohydrolase IA	FolE	P	P	P	A	A	P	P	P	A	P
		Alkaline phosphatase	phoD	A	A	A	A	A	A	A	A	A	P
		Dihydroneopterin aldolase	folB	P	A	P	P	P	P	A	A	P	A
		Dihydropteroate synthase	folP	P	P	P	P	P	P	A	P	P	A
		Folylpolyglutamate synthase	FPGS	P	P	P	P	P	A	A	P	P	A
		Dihydrofolate reductase	folA	P	P	P	P	P	A	P	P	P	P
	Thiamine (Vitamin B1)	tRNA uridine 4-sulfurtransferase	thiI	A	P	A	P	P	P	P	A	P	P
		Glycine oxidase	thiO	P	P	P	P	P	P	P	P	P	A
		Thiazole synthase	thiG	A	P	A	P	P	P	P	A	P	A
		Phosphomethylpyrimidine synthase	thiC	A	P	A	A	P	P	P	A	P	A
		Hydroxymethylpyrimidine/phosphomethylpyrimidine kinase	thiD	A	P	A	P	P	P	P	A	P	A
		Thiamine-phosphate pyrophosphorylase	thiE	A	P	P	P	P	P	P	A	P	A
		Thiamine-monophosphate kinase	thiL	A	P	A	A	P	P	A	A	P	P
		Thiamine-phosphate kinase	TH2	P	P	P	P	P	P	A	A	P	P
		Thiamine pyrophosphokinase	thiN	P	P	P	A	A	A	A	A	A	A
	Tetrahydrofolate Interconversion	Glycine hydroxymethyltransferase	glyA	P	P	P	A	P	A	P	P	A	A
		Methylenetetrahydrofolate dehydrogenase	mtdA	P	P	P	P	A	P	A	P	P	P
		Methenyltetrahydrofolate cyclohydrolase	fchA	P	P	P	P	A	P	A	P	P	P
		Methylenetetrahydrofolate dehydrogenase	MTHFD	P	P	P	P	P	P	A	P	P	A
	Thiamine Salvage	Hydroxymethylpyrimidine kinase	thiD	A	P	A	P	P	P	P	A	P	A
		Phosphomethylpyrimidine kinase	thiD	A	P	A	P	P	P	P	A	P	A
		Thiamine-phosphate pyrophosphorylase	thiE	A	P	P	P	P	P	P	A	P	A
	Catechol	4-oxalocrotonate tautomerase	praC	P	A	P	A	P	P	A	P	A	A
		4-hydroxy 2-oxovalerate aldolase	mhpE	P	P	P	P	P	P	P	P	P	P
		Muconate cycloisomerase	catB	A	A	A	A	A	P	A	A	A	A
		3-oxoadipate enol-lactonase	pcaD	A	A	A	A	A	A	A	A	P	A
	Phenylacetate	Phenylacetate-CoA ligase	paaK	P	P	P	A	P	P	P	P	P	A
		3-hydroxybutyryl-CoA dehydrogenase	paaH	P	A	P	P	P	P	A	P	P	A
	Trans-Cinnamate	4-hydroxy 2-oxovalerate aldolase	mhpE	P	P	P	P	P	P	P	P	P	P
Metacyc	Biotin (Vitamin B7)	L-Lysine--8-amino-7-oxononanoate transaminase	bioK	A	P	A	P	P	A	A	A	P	A
		Adenosylmethionine-8-amino-7-oxononanoate aminotransferase	bioA	P	A	P	A	A	A	A	P	A	A
		Dethiobiotin synthetase	bioD	P	P	P	P	P	A	A	P	P	A
		Biotin synthase	bioB	P	P	P	P	P	A	A	P	P	A
	Riboflavin (Vitamin B2)	5-amino-6-(5-phospho-D-ribitylamino)uracil phosphatase	yitU	P	P	P	A	A	A	P	P	P	A
		3,4-dihydroxy-2-butanone-4-phosphate synthase	ribB	P	A	P	A	A	A	A	P	A	A
		6,7-dimethyl-8-ribityllumazine synthase	ribH	P	P	P	A	A	A	P	P	P	A
		Riboflavin synthase	ribE	P	P	P	A	A	A	P	P	P	A
		Bifunctional riboflavin kinase/FMN adenylyltransferase	ribF	P	P	P	A	A	A	P	P	P	A
	Tetrahydrofolate (Vitamin B9)	GTP cyclohydrolase IA	folE	P	A	P	A	A	P	A	A	A	A
		Dihydroneopterin aldolase	folB	P	A	P	P	P	P	A	A	P	A
		2-amino-4-hydroxy-6-hydroxymethyldihydropteridine pyrophosphokinase	folK	P	A	P	A	A	A	A	A	A	A
		Aminodeoxychorismate synthase	pabA	P	P	P	P	P	P	P	P	P	P
		Aminodeoxychorismate lyase	pabC	A	A	A	A	A	P	A	A	A	A
		Dihydropteroate synthase	folP	P	P	P	P	P	P	A	P	P	A
		Dihydrofolate reductase	folA	P	P	P	P	P	A	A	P	P	A
	Thiamine (Vitamin B1)	Cysteine desulfurase	sufS	P	P	P	P	P	P	P	P	P	P
		Glycine oxidase	thiO	P	P	P	P	P	P	P	P	P	P
		1-deoxy-D-xylulose-5-phosphate synthase	dxs	A	P	A	A	P	A	P	A	P	A
		Thiazole synthase	thiG	A	P	A	P	P	P	P	A	P	A
		Thiazole tautomerase	tenI	A	A	A	A	A	A	P	A	A	A
		Phosphomethylpyrimidine synthase	thiC	A	P	A	A	P	P	P	A	P	A
		Phosphomethylpyrimidine kinase	thiD	A	P	A	A	P	P	P	A	P	A
		Thiamine-phosphate pyrophosphorylase	thiE	A	P	P	P	P	P	P	A	P	A
		Thiamine-monophosphate kinase	thiL	A	P	A	A	P	P	A	A	P	P
	Pyridoxine (Vitamin B6)	Pyridoxal 5'-phosphate synthase	pdxTS	P	A	P	A	A	A	A	P	A	A
		1-deoxy-D-xylulose-5-phosphate synthase	dxs	A	P	A	A	A	A	A	A	A	A
		Pyridoxine 5'-phosphate synthase	pdxJ	A	P	A	A	A	A	A	A	A	A
		Pyridoxamine 5'-phosphate oxidase	pdxH	A	P	A	A	A	A	A	A	A	A
	Thiamine Salvage	Hydroxymethylpyrimidine kinase	thiD	A	P	A	P	P	P	P	A	P	A
	Tetrahydrofolate Salvage	Phosphoribosylglycinamide formyltransferase	purN	P	A	P	P	P	P	A	P	P	A
	Chloronitrobenzene	2-amino-5-chloromuconate deaminase	cnbZ	P	A	A	A	P	P	A	P	P	A
		2-hydroxymuconate tautomerase	ywhB	P	A	A	A	P	P	A	P	P	A
	2-Chloroacrylate	2-haloacrylate reductase	caa43	A	A	A	P	P	A	A	A	A	A
	2,4-Dichlorophenyacetate	2,4-dichlorophenoxyacetate dioxygenase	tfdA	A	A	A	P	A	A	A	A	A	P
	Dichloroethane	Haloalkane dehalogenase	dhmA	A	A	A	A	A	A	A	A	A	P
		Haloacetate dehalogenase H-2	dehH2	A	A	A	A	A	A	A	A	A	P
	MCPA	2,4-dichlorophenoxyacetate dioxygenase	tfdA	A	A	A	P	A	A	A	A	A	P
	Diphenyl Ether	Biphenyl dioxygenase subunit alpha	bphA	A	P	A	A	A	A	P	A	A	A
	Cinnamate	3-phenylpropionate/cinnamic acid dioxygenase	hcaC	P	P	P	A	A	P	A	P	P	P
		3-phenylpropionate-dihydrodiol/cinnamic acid-dihydrodiol dehydrogenase	hcaB	P	P	P	P	P	A	P	P	P	A
	Acetophenone	4-hydroxyphenylacetate 3-monooxygenase	hpaB	A	A	A	A	A	A	A	A	A	P
	Naphthalene	Naphthalene 1,2-dioxygenase	nagAB	P	A	A	P	A	A	A	P	A	A
	Quinate	3-dehydroquinate dehydratase	yghS	A	A	A	A	A	A	A	A	P	A
		3-dehydroshikimate dehydratase	asbF	A	A	A	A	A	A	A	A	P	A
	Protocatechuate	Protocatechuate-3 4-dioxygenase	pcaHG	A	A	A	A	A	A	P	A	A	A
	Nitroanthranilate	5-nitroanthranilic acid aminohydrolase	naaA	A	A	P	A	A	A	A	P	P	A
	Sulfocatechol	Protocatechuate-3 4-dioxygenase	pcaHG	A	A	A	A	A	A	P	A	A	A
		4-sulfomuconolactone hydrolase	SLMH	P	P	P	P	A	A	A	P	A	P
	Fluroacetate	Haloacetate dehalogenase H-2	dehH2	A	P	A	P	A	A	A	A	A	P
	Fluroacetate	5'-fluoro-5'-deoxy-adenosine synthase	flA	A	P	A	A	A	A	A	A	A	A
	Reactive Oxygen Species	Superoxide dismutase	sodA	P	P	P	P	P	P	P	P	P	A
		Catalase	katG	P	P	P	A	A	P	P	P	A	P
	Oxo-dGTP	8-oxo-dGTP diphosphatase	mutX	A	P	A	A	A	A	P	A	A	P
	Cofactor synthesis
	Cofactor salvage
	Aromatic compound degradation
	Aromatic compound synthesis
	Other

## Sheet: Other Features
Database	System	Latescibacteria FT14_2_151_60	Latescibacteria FT14_40_044	Latescibacteria FT16_39_61	Latescibacteria FT39_12_62	Latescibacteria FT39_21_61	Latescibacteria FT39_27_60	Latescibacteria FT41_80_57	Latescibacteria FT41_2_97_61	Latescibacteria FT48_57_60	Latescibacteria FT48_77_51
KEGG	Hemolysin	C	C	C	C	C	C	C	C	C	C
	Hyaluronidase	A	A	A	C	C	A	A	A	A	A
	cPHB Biosynthesis (atoS-atoC)	I	I	I	I	A	I	I	I	I	A
	Cell Fate Control (PleC-PleD)	A	A	A	A	I	A	A	A	A	A
	Central Carbon Metabolism	A	A	I	A	A	A	A	A	A	A
	Histidine Sensor	I	A	I	A	A	A	A	I	A	A
	Hydrogenase Synthesis Regulation (HupT-HupR)	A	A	A	A	I	A	A	A	A	A
	Metal Tolerance (HydH-HydG)	I	A	I	A	A	A	A	I	A	A
	Nitrate Respiration (NarX-NarL)	A	A	A	A	A	C	A	A	A	A
	Nitrogen Regulation (NtrY-NtrX)	I	C	I	C	C	C	C	I	C	C
	Phosphate Starvation Response (PhoR-PhoB)	C	I	C	A	I	A	A	C	I	A
	Potassium Transport (kdpD-kdpE)	A	A	A	A	A	I	A	A	A	A
	Response Regulator (YesM-YesN)	A	I	A	A	I	A	A	A	I	I
	Pilus System	A	A	A	A	A	A	C	A	A	A
	CRISPR-Cas (Type I)	C	C	C	A	A	A	A	C	C	C
	CRISPR-Cas (Type II)	C	A	C	A	A	A	A	C	C	A
	CRISPR-Cas (Type III)	A	C	C	A	A	A	A	C	A	A
	R-M System (Type I)	C	C	C	A	A	A	C	C	C	C
	R-M System (Type II)	C	C	C	A	C	C	C	C	C	C
	R-M System (Type III)	C	C	C	A	A	C	A	C	C	A
	R-M System (Type IV)	C	C	C	A	C	A	C	C	A	C
	Toxin-Antitoxin System (Type II)	C	C	C	C	C	C	C	C	C	C
	DNA phosphothiolation system	C	C	C	C	C	A	C	C	C	C
	Pathogenic factor
	Two-component system
	Motility system
	Defense system

## Sheet: Transporters
Database	Transporter	Genes	Latescibacteria FT14_2_151_60	Latescibacteria FT14_40_044	Latescibacteria FT16_39_61	Latescibacteria FT39_12_62	Latescibacteria FT39_21_61	Latescibacteria FT39_27_60	Latescibacteria FT41_80_57	Latescibacteria FT41_2_97_61	Latescibacteria FT48_57_60	Latescibacteria FT48_77_51
KEGG	Aldouronate	lplABC	P	A	P	A	A	A	A	A	A	A
	Branched-chain amino acid	livFGHKM	A	A	A	A	A	A	A	A	P	A
	Cell division	ftsEX	A	P	A	P	P	A	P	A	A	P
	Chitobiose	chiEFG	P	A	A	A	A	A	A	P	A	A
	Fructose	frcABC	A	A	A	A	A	A	P	A	A	A
	Glycine betaine/ Proline	proWXV	A	P	A	A	A	A	A	A	A	A
	Iron (III)	afuABC	A	A	A	A	A	P	A	A	A	A
	L-amino acid	aapJMPQ	A	A	A	A	A	A	A	A	P	A
	Lipopolysaccharide	lptBFG	P	P	P	A	P	P	A	P	P	A
	Lipoprotein	lolCDE	P	P	P	A	P	P	P	P	P	P
	Microcin C	yejABEF	P	P	P	A	A	A	A	P	A	P
	Multidrug efflux	mdlAB	P	P	P	P	P	P	P	P	P	P
	Osmoprotectant	opuABC	A	A	A	A	A	A	A	A	A	P
	Phosphate	pstABC	P	P	P	P	A	A	A	P	P	P
	Phosphonate	phnCDE	A	A	A	A	P	A	A	A	A	A
	Ribose/ Autoinducer 2/ D-Xylose	rsbABC	P	P	P	A	A	A	A	P	A	P
	Sodium	natAB	A	P	A	A	A	A	A	A	P	A
	Taurine	tauABC	P	A	A	A	A	A	A	P	A	A
	Urea	urtABCDE	P	A	P	A	A	A	A	P	A	P
	Zinc/ Manganese / Iron (II)	troABCD	P	P	P	A	A	A	P	P	A	A
	Biopolymer	exbBD-tonB	P	P	P	P	P	P	A	P	P	A
	Chromate	chrA	A	P	A	P	A	A	P	A	P	A
	Heavy metal	czcABC	P	P	P	P	A	P	P	P	P	P
	Multidrug pump	emrE	A	A	A	P	P	A	A	A	A	A
	Nickel/ Cobalt	rcnA	P	A	P	A	A	P	A	A	A	A
	Potassium	ktrAB	P	P	P	A	A	A	A	P	A	A
	Teichuronic acid	tuaAB	A	A	A	A	A	P	A	A	P	A
	Vitamin B1	thiT	A	A	A	P	A	A	A	A	A	A
	Zinc/ Cadmium	zipB	A	P	P	P	A	A	P	P	P	P
	Ammonia	amT	P	P	P	P	P	P	P	P	P	P
	Chloride	yfbK	P	P	P	P	P	P	P	P	P	P
	Fluoride	crcB	P	P	P	A	A	A	A	P	A	P
	Magnesium	mgtE	A	A	A	P	P	P	A	A	P	A
	Vitamin B12	btuB-tonB	P	A	P	P	P	A	A	P	A	P
	Aquaporine	NIP; TIP	A	A	A	P	P	A	A	A	P	P
	Pyrophosphate-specific	oprOP	A	A	A	A	A	P	A	A	A	A
	Multidrug efflux	mexAB-oprM	A	A	A	P	P	A	A	A	A	A
	Multidrug efflux	mexJK-oprM	P	P	P	A	A	A	A	P	A	P
	Iron (II)	feoAB	P	P	P	A	P	A	P	P	P	P
	Magnesium/ Cobalt	corC	A	A	A	A	A	P	A	A	A	A
	Nicotinamide	pnuC	A	A	P	A	A	A	A	P	A	A
	ABC
	Electrochemical potential-driven
	Ion channel
	Porin
	RND
	Other

## Sheet: Antibiotic production
Database	Antibiotic	Enzyme	Gene	Latescibacteria FT14_2_151_60	Latescibacteria FT14_40_044	Latescibacteria FT16_39_61	Latescibacteria FT39_12_62	Latescibacteria FT39_21_61	Latescibacteria FT39_27_60	Latescibacteria FT41_80_57	Latescibacteria FT41_2_97_61	Latescibacteria FT48_57_60	Latescibacteria FT48_77_51
KEGG	Aurachin	PKS ketosynthase	auaC	P	P	P	P	P	P	P	P	P	P
	Beta-lactm	Isopenicillin-N epimerase	cefD	P	A	P	A	A	A	A	P	P	P
		Isopenicillin N acyltransferase	penDE	P	P	P	P	P	P	A	P	P	P
	Fosfomycin	Fosfomycin biosynthesis bifunctional protein	fom1	A	A	P	A	A	A	A	P	A	A
	Pyocyanin	Trans-2,3-dihydro-3-hydroxyanthranilate isomerase	phzF	A	A	A	A	A	P	A	A	A	A
Metacyc	Aurachin	Aurachin B dehydrogenase	auaH	A	A	A	A	A	P	A	A	P	A
	Anthracycline	Aklaviketone reductase	dauE	A	A	A	A	A	A	A	A	A	P
	Bacilysin	NADPH-dependent reductase	bacG	A	A	A	A	A	A	A	A	P	A
		Dihydroanticapsin 7-dehydrogenase	bacC	A	A	A	A	A	A	A	A	P	A
	Kanamycin	Kanamycin B dioxygenase	kanJ	P	P	P	A	A	A	A	P	A	P
	Cephalosporin	Glutaryl-7-ACA acylase	G7AC	A	P	A	P	P	A	A	A	P	A
		Cephalosporin-C deacetylase	axeA	A	A	A	A	P	P	A	A	P	A
	Lividomycin	6'''-hydroxyparomomycin C oxidase	livQ	P	P	P	A	P	A	P	P	P	P
	Macrolide	Narbonolide/10-deoxymethynolide synthase	pikAII	P	A	P	A	A	A	A	P	A	A
	Novobiocin	Decarbamoylnovobiocin carbamoyltransferase	novN	P	P	P	A	A	A	A	P	A	A
	Penicillin	Isopenicillin-N epimerase	cefD	P	P	P	A	P	P	P	P	P	P
		Penicillin acylase 2	acyII	P	P	P	A	P	A	P	P	A	P
	Pentalenolactone	Pentalenolactone F synthase	ptlD	A	A	A	A	A	A	A	A	A	P
	Pyrrolnitrin	Aminopyrrolnitrin oxygenase	prnD	A	A	A	A	A	P	A	A	A	A
	Prodigiosin	Prodigiosin synthesizing transferase	pigC	A	A	A	A	A	P	A	A	P	A
	Tetracycline	N,N-dimethyltransferase	oxyT	A	A	A	P	A	A	A	A	A	A
	Chlortetracycline	Tetracycline 7-halogenase	ctcP	P	P	P	A	A	A	A	P	P	A

[truncated: 1 more sheets: Resistance genes]
